# Supplementary material for: N-Methyl-3,5-dinitro­benzamide
Source: Acta Crystallogr Sect E Struct Rep Online. 2011 Dec 21;68(Pt 1):o209. doi: 10.1107/S1600536811053888 (PMC3254543; doi:10.1107/S1600536811053888)
Supplement: Supplementary file 1 [file e-68-0o209-sup1.cif]

##############################################################################
#                                                                            #
# This CIF contains the data in a paper accepted for publication in          #
# Acta Crystallographica Section E. It conforms to the requirements of       #
# Notes for Authors for Acta Crystallographica Section E, and has been       #
# peer reviewed under the auspices of the IUCr Commission on Journals.       #
#                                                                            #
# Full details of the Crystallographic Information File format               #
# are given in the paper "The Crystallographic Information File (CIF):       #
# a New Standard Archive File for Crystallography" by S. R. Hall, F. H.      #
# Allen and I. D. Brown [Acta Cryst. (1991), A47, 655-685].                  #
#                                                                            #
# The current version of the core CIF dictionary is obtainable from          #
# ftp://ftp.iucr.org/pub/cif_core.dic.                                       #
#                                                                            #
# Software is freely available for graphical display of the structure(s)     #
# in this CIF. For information consult the CIF software page                 #
# http://www.iucr.org/resources/cif/software.                                #
#                                                                            #
# This file may be used for bona fide research purposes within the           #
# scientific community so long as proper attribution is given to the journal # 
# article from which it was obtained.                                        #
#                                                                            #
##############################################################################
data_I
_audit_creation_method     SHELXL-97
_chemical_name_systematic
;
<i>N</i>-Methyl-3,5-dinitrobenzamide
;
_chemical_name_common     ?
_chemical_formula_moiety     'C8 H7 N3 O5'
_chemical_formula_sum     'C8 H7 N3 O5'
_chemical_formula_iupac     'C8 H7 N3 O5'
_chemical_formula_weight     225.16
_chemical_melting_point     ?
_symmetry_cell_setting     orthorhombic
_symmetry_space_group_name_H-M     'P b c a'
_symmetry_space_group_name_Hall     '-P 2ac 2ab'
loop_
    _symmetry_equiv_pos_as_xyz
    'x, y, z'
    '-x+1/2, -y, z+1/2'
    '-x, y+1/2, -z+1/2'
    'x+1/2, -y+1/2, -z'
    '-x, -y, -z'
    'x-1/2, y, -z-1/2'
    'x, -y-1/2, z-1/2'
    '-x-1/2, y-1/2, z'
_cell_length_a     10.716(2)
_cell_length_b     10.057(2)
_cell_length_c     36.101(7)
_cell_angle_alpha     90.00
_cell_angle_beta     90.00
_cell_angle_gamma     90.00
_cell_volume     3890.6(13)
_cell_formula_units_Z     16
_cell_measurement_reflns_used     25
_cell_measurement_theta_min     9
_cell_measurement_theta_max     13
_cell_measurement_temperature     293(2)
_exptl_crystal_description     block
_exptl_crystal_colour     yellow
_exptl_crystal_size_max     0.30
_exptl_crystal_size_mid     0.20
_exptl_crystal_size_min     0.10
_exptl_crystal_density_diffrn     1.538
_exptl_crystal_density_meas     ?
_exptl_crystal_density_method     'not measured'
_exptl_crystal_F_000     1856
_exptl_absorpt_coefficient_mu     0.131
_exptl_absorpt_correction_type     psi-scan
_exptl_absorpt_process_details     '(North <i>et al.</i>, 1968)'
_exptl_absorpt_correction_T_min     0.9619
_exptl_absorpt_correction_T_max     0.9871
_exptl_special_details     ?
_diffrn_ambient_temperature     293(2)
_diffrn_radiation_type     MoK\a
_diffrn_radiation_wavelength     0.71073
_diffrn_radiation_source     'fine-focus sealed tube'
_diffrn_radiation_monochromator     graphite
_diffrn_measurement_device_type     'Enraf--Nonius CAD-4'
_diffrn_measurement_method     \w/2\q
_diffrn_detector_area_resol_mean     ?
_diffrn_reflns_number     4711
_diffrn_reflns_av_R_equivalents     0.0582
_diffrn_reflns_av_sigmaI/netI     0.0899
_diffrn_reflns_theta_min     2.21
_diffrn_reflns_theta_max     25.05
_diffrn_reflns_theta_full     25.05
_diffrn_measured_fraction_theta_max     0.990
_diffrn_measured_fraction_theta_full     0.990
_diffrn_reflns_limit_h_min     0
_diffrn_reflns_limit_h_max     12
_diffrn_reflns_limit_k_min     0
_diffrn_reflns_limit_k_max     11
_diffrn_reflns_limit_l_min     0
_diffrn_reflns_limit_l_max     42
_diffrn_standards_number     3
_diffrn_standards_interval_count     200
_diffrn_standards_interval_time     .
_diffrn_standards_decay_%     1
_refine_special_details
;
Refinement of <i>F</i>^2^ against ALL reflections. The weighted <i>R</i>-factor
<i>wR</i> and goodness of fit <i>S</i> are based on <i>F</i>^2^, conventional
<i>R</i>-factors <i>R</i> are based on <i>F</i>, with <i>F</i> set to zero for
negative <i>F</i>^2^. The threshold expression of <i>F</i>^2^ >
\s(<i>F</i>^2^) is used only for calculating <i>R</i>-factors(gt) <i>etc</i>.
and is not relevant to the choice of reflections for refinement.
<i>R</i>-factors based on <i>F</i>^2^ are statistically about twice as large
as those based on <i>F</i>, and <i>R</i>- factors based on ALL data will be
even larger.
;
_reflns_number_total     3402
_reflns_number_gt     1653
_reflns_threshold_expression     I>2sigma(I)
_refine_ls_structure_factor_coef     Fsqd
_refine_ls_matrix_type     full
_refine_ls_R_factor_all     0.1502
_refine_ls_R_factor_gt     0.0669
_refine_ls_wR_factor_gt     0.1338
_refine_ls_wR_factor_ref     0.1620
_refine_ls_goodness_of_fit_ref     0.964
_refine_ls_restrained_S_all     0.964
_refine_ls_number_reflns     3402
_refine_ls_number_parameters     289
_refine_ls_number_restraints     0
_refine_ls_hydrogen_treatment     constr
_refine_ls_weighting_scheme     calc
_refine_ls_weighting_details
         'calc w=1/[\s^2^(Fo^2^)+(0.0619P)^2^+0.0000P] where P=(Fo^2^+2Fc^2^)/3'
_atom_sites_solution_hydrogens     geom
_atom_sites_solution_primary     direct
_atom_sites_solution_secondary     difmap
_refine_ls_shift/su_max     0.000
_refine_ls_shift/su_mean     0.000
_refine_diff_density_max     0.209
_refine_diff_density_min     -0.168
_refine_ls_extinction_method     none
_refine_ls_extinction_coef     ?
loop_
    _atom_type_symbol
    _atom_type_description
    _atom_type_scat_dispersion_real
    _atom_type_scat_dispersion_imag
    _atom_type_scat_source
    'C' 'C' 0.0033 0.0000
                         'International Tables Vol C Tables 4.2.6.8 and 6.1.1.4'
    'H' 'H' 0.0000 0.0000
                         'International Tables Vol C Tables 4.2.6.8 and 6.1.1.4'
    'N' 'N' 0.0061 0.0000
                         'International Tables Vol C Tables 4.2.6.8 and 6.1.1.4'
    'O' 'O' 0.0106 0.0000
                         'International Tables Vol C Tables 4.2.6.8 and 6.1.1.4'
_computing_data_collection     'CAD-4 Software (Enraf--Nonius, 1985)'
_computing_cell_refinement     'CAD-4 Software (Enraf--Nonius, 1985)'
_computing_data_reduction     'XCAD4 (Harms & Wocadlo, 1995)'
_computing_structure_solution     'SHELXTL (Sheldrick, 2008)'
_computing_structure_refinement     'SHELXTL (Sheldrick, 2008)'
_computing_molecular_graphics     'SHELXTL (Sheldrick, 2008)'
_computing_publication_material     'SHELXTL (Sheldrick, 2008)'
loop_
    _atom_site_type_symbol
    _atom_site_label
    _atom_site_fract_x
    _atom_site_fract_y
    _atom_site_fract_z
    _atom_site_U_iso_or_equiv
    _atom_site_adp_type
    _atom_site_calc_flag
    _atom_site_refinement_flags
    _atom_site_occupancy
    _atom_site_symmetry_multiplicity
    _atom_site_disorder_assembly
    _atom_site_disorder_group
    N N1 1.1588(3) 0.7222(4) 0.65015(10) 0.0554(9) Uani d . 1 1 . .
    C C1 0.9707(3) 0.8426(4) 0.67035(11) 0.0444(10) Uani d . 1 1 . .
    H H1A 0.9221 0.7795 0.6582 0.053 Uiso calc R 1 1 . .
    O O1 1.0927(3) 0.6404(3) 0.63547(10) 0.0798(11) Uani d . 1 1 . .
    O O2 1.2734(2) 0.7187(3) 0.64960(8) 0.0716(9) Uani d . 1 1 . .
    C C2 1.0989(3) 0.8326(4) 0.67030(11) 0.0462(10) Uani d . 1 1 . .
    N N2 1.1949(4) 1.1247(4) 0.72609(10) 0.0571(10) Uani d . 1 1 . .
    N N3 0.7009(3) 0.8718(3) 0.68582(10) 0.0568(10) Uani d . 1 1 . .
    H H3A 0.7314 0.7927 0.6850 0.068 Uiso calc R 1 1 . .
    O O3 1.3077(3) 1.1073(3) 0.72618(9) 0.0726(10) Uani d . 1 1 . .
    C C3 1.1751(3) 0.9227(4) 0.68860(12) 0.0521(11) Uani d . 1 1 . .
    H H3B 1.2616 0.9148 0.6885 0.063 Uiso calc R 1 1 . .
    O O4 1.1423(3) 1.2198(3) 0.74015(10) 0.0745(10) Uani d . 1 1 . .
    C C4 1.1155(3) 1.0243(4) 0.70688(12) 0.0461(10) Uani d . 1 1 . .
    O O5 0.7395(2) 1.0907(2) 0.68914(9) 0.0636(9) Uani d . 1 1 . .
    C C5 0.9889(3) 1.0400(4) 0.70711(11) 0.0437(10) Uani d . 1 1 . .
    H H5A 0.9527 1.1114 0.7194 0.052 Uiso calc R 1 1 . .
    C C6 0.9151(3) 0.9481(3) 0.68874(10) 0.0413(10) Uani d . 1 1 . .
    C C7 0.7776(3) 0.9749(4) 0.68801(11) 0.0445(10) Uani d . 1 1 . .
    C C8 0.5670(3) 0.8895(4) 0.68472(14) 0.0705(14) Uani d . 1 1 . .
    H H8A 0.5272 0.8042 0.6832 0.106 Uiso calc R 1 1 . .
    H H8B 0.5450 0.9416 0.6634 0.106 Uiso calc R 1 1 . .
    H H8C 0.5401 0.9344 0.7068 0.106 Uiso calc R 1 1 . .
    O O6 0.3317(3) 0.2716(3) 0.39302(10) 0.0788(11) Uani d . 1 1 . .
    O O7 0.1844(3) 0.1345(4) 0.40663(10) 0.0918(12) Uani d . 1 1 . .
    O O8 0.2726(3) -0.2445(4) 0.48397(10) 0.0938(12) Uani d . 1 1 . .
    O O9 0.4620(4) -0.2891(4) 0.49911(11) 0.0952(12) Uani d . 1 1 . .
    O O10 0.7598(2) 0.1750(2) 0.42863(8) 0.0614(9) Uani d . 1 1 . .
    N N4 0.2939(3) 0.1676(4) 0.40662(11) 0.0617(11) Uani d . 1 1 . .
    N N5 0.3840(4) -0.2228(4) 0.48302(11) 0.0669(11) Uani d . 1 1 . .
    N N6 0.8109(3) -0.0414(3) 0.43239(9) 0.0503(10) Uani d . 1 1 . .
    H H6A 0.7843 -0.1212 0.4356 0.060 Uiso calc R 1 1 . .
    C C9 0.5097(3) 0.1061(4) 0.42133(11) 0.0452(10) Uani d . 1 1 . .
    H H9A 0.5364 0.1806 0.4083 0.054 Uiso calc R 1 1 . .
    C C10 0.3841(3) 0.0788(4) 0.42467(12) 0.0501(11) Uani d . 1 1 . .
    C C11 0.3408(4) -0.0288(4) 0.44465(12) 0.0560(11) Uani d . 1 1 . .
    H H11A 0.2558 -0.0460 0.4469 0.067 Uiso calc R 1 1 . .
    C C12 0.4279(3) -0.1087(4) 0.46088(11) 0.0481(10) Uani d . 1 1 . .
    C C13 0.5549(3) -0.0875(3) 0.45744(11) 0.0468(10) Uani d . 1 1 . .
    H H13A 0.6116 -0.1457 0.4683 0.056 Uiso calc R 1 1 . .
    C C14 0.5960(3) 0.0213(3) 0.43772(11) 0.0390(9) Uani d . 1 1 . .
    C C15 0.7307(3) 0.0574(3) 0.43282(11) 0.0435(10) Uani d . 1 1 . .
    C C16 0.9431(3) -0.0190(4) 0.42662(15) 0.0718(14) Uani d . 1 1 . .
    H H16A 0.9863 -0.1025 0.4270 0.108 Uiso calc R 1 1 . .
    H H16B 0.9748 0.0372 0.4460 0.108 Uiso calc R 1 1 . .
    H H16C 0.9557 0.0234 0.4031 0.108 Uiso calc R 1 1 . .
loop_
    _atom_site_aniso_label
    _atom_site_aniso_U_11
    _atom_site_aniso_U_22
    _atom_site_aniso_U_33
    _atom_site_aniso_U_12
    _atom_site_aniso_U_13
    _atom_site_aniso_U_23
    N1 0.063(2) 0.052(2) 0.051(3) 0.010(2) 0.003(2) -0.001(2)
    C1 0.046(2) 0.039(2) 0.048(3) -0.0017(18) -0.004(2) -0.002(2)
    O1 0.082(2) 0.064(2) 0.093(3) -0.0010(18) 0.012(2) -0.035(2)
    O2 0.0549(19) 0.091(2) 0.069(2) 0.0238(17) 0.0071(17) -0.0031(19)
    C2 0.052(2) 0.038(2) 0.049(3) 0.0070(19) 0.003(2) -0.001(2)
    N2 0.058(2) 0.057(2) 0.056(3) -0.012(2) -0.010(2) 0.000(2)
    N3 0.0419(17) 0.0308(16) 0.098(3) -0.0009(15) -0.0010(18) 0.007(2)
    O3 0.0486(17) 0.091(2) 0.078(2) -0.0116(17) -0.0149(17) 0.003(2)
    C3 0.043(2) 0.052(2) 0.061(3) 0.005(2) -0.003(2) 0.009(2)
    O4 0.077(2) 0.0621(19) 0.085(3) -0.0036(18) -0.0174(18) -0.021(2)
    C4 0.042(2) 0.042(2) 0.055(3) -0.0048(19) -0.004(2) 0.002(2)
    O5 0.0520(16) 0.0334(15) 0.106(3) 0.0035(13) -0.0022(17) -0.0014(15)
    C5 0.048(2) 0.040(2) 0.043(2) -0.0008(19) 0.0021(19) 0.001(2)
    C6 0.042(2) 0.034(2) 0.048(3) 0.0019(18) 0.000(2) 0.004(2)
    C7 0.054(2) 0.031(2) 0.049(3) 0.001(2) 0.001(2) 0.001(2)
    C8 0.045(2) 0.051(2) 0.116(4) -0.001(2) 0.000(3) 0.002(3)
    O6 0.068(2) 0.066(2) 0.102(3) 0.0145(19) -0.019(2) 0.010(2)
    O7 0.0410(17) 0.129(3) 0.106(3) -0.0026(19) -0.0210(18) 0.015(2)
    O8 0.072(2) 0.117(3) 0.092(3) -0.041(2) 0.016(2) 0.019(2)
    O9 0.099(3) 0.079(3) 0.108(3) -0.009(2) 0.016(2) 0.032(2)
    O10 0.0528(16) 0.0324(14) 0.099(2) -0.0012(13) 0.0006(17) 0.0076(16)
    N4 0.046(2) 0.075(3) 0.064(3) 0.010(2) -0.016(2) -0.014(2)
    N5 0.073(3) 0.069(3) 0.058(3) -0.020(2) 0.014(2) 0.000(2)
    N6 0.0394(17) 0.0264(16) 0.085(3) -0.0011(14) 0.0063(17) 0.0019(18)
    C9 0.046(2) 0.035(2) 0.055(3) -0.0028(18) 0.000(2) -0.003(2)
    C10 0.046(2) 0.049(2) 0.056(3) 0.003(2) -0.008(2) -0.014(2)
    C11 0.051(2) 0.061(3) 0.055(3) -0.007(2) 0.005(2) -0.009(2)
    C12 0.053(2) 0.044(2) 0.047(3) -0.010(2) 0.009(2) 0.001(2)
    C13 0.055(2) 0.037(2) 0.049(3) -0.0001(19) 0.002(2) -0.004(2)
    C14 0.040(2) 0.0296(18) 0.047(2) 0.0027(17) -0.0007(18) -0.0053(19)
    C15 0.048(2) 0.027(2) 0.056(3) -0.0007(18) -0.003(2) -0.0014(19)
    C16 0.045(2) 0.049(2) 0.121(4) -0.002(2) 0.007(3) 0.016(3)
_geom_special_details
;
All e.s.d.'s (except the e.s.d. in the dihedral angle between two l.s. planes)
are estimated using the full covariance matrix. The cell e.s.d.'s are taken
into account individually in the estimation of e.s.d.'s in distances, angles
and torsion angles; correlations between e.s.d.'s in cell parameters are only
used when they are defined by crystal symmetry. An approximate (isotropic)
treatment of cell e.s.d.'s is used for estimating e.s.d.'s involving l.s.
planes.
;
loop_
    _geom_bond_atom_site_label_1
    _geom_bond_atom_site_label_2
    _geom_bond_site_symmetry_2
    _geom_bond_distance
    _geom_bond_publ_flag
    N1 O1 . 1.207(4) ?
    N1 O2 . 1.229(4) ?
    N1 C2 . 1.475(5) ?
    C1 C2 . 1.378(5) ?
    C1 C6 . 1.386(5) ?
    C1 H1A . 0.9300 ?
    C2 C3 . 1.387(5) ?
    N2 O4 . 1.221(4) ?
    N2 O3 . 1.221(4) ?
    N2 C4 . 1.491(5) ?
    N3 C7 . 1.325(4) ?
    N3 C8 . 1.446(4) ?
    N3 H3A . 0.8600 ?
    C3 C4 . 1.374(5) ?
    C3 H3B . 0.9300 ?
    C4 C5 . 1.366(5) ?
    O5 C7 . 1.234(4) ?
    C5 C6 . 1.385(5) ?
    C5 H5A . 0.9300 ?
    C6 C7 . 1.498(5) ?
    C8 H8A . 0.9600 ?
    C8 H8B . 0.9600 ?
    C8 H8C . 0.9600 ?
    O6 N4 . 1.224(4) ?
    O7 N4 . 1.221(4) ?
    O8 N5 . 1.214(4) ?
    O9 N5 . 1.217(4) ?
    O10 C15 . 1.232(4) ?
    N4 C10 . 1.468(5) ?
    N5 C12 . 1.475(5) ?
    N6 C15 . 1.314(4) ?
    N6 C16 . 1.449(4) ?
    N6 H6A . 0.8600 ?
    C9 C10 . 1.379(5) ?
    C9 C14 . 1.391(5) ?
    C9 H9A . 0.9300 ?
    C10 C11 . 1.381(5) ?
    C11 C12 . 1.364(5) ?
    C11 H11A . 0.9300 ?
    C12 C13 . 1.383(5) ?
    C13 C14 . 1.378(5) ?
    C13 H13A . 0.9300 ?
    C14 C15 . 1.498(5) ?
    C16 H16A . 0.9600 ?
    C16 H16B . 0.9600 ?
    C16 H16C . 0.9600 ?
loop_
    _geom_angle_atom_site_label_1
    _geom_angle_atom_site_label_2
    _geom_angle_atom_site_label_3
    _geom_angle_site_symmetry_1
    _geom_angle_site_symmetry_3
    _geom_angle
    _geom_angle_publ_flag
    O1 N1 O2 . . 124.0(4) ?
    O1 N1 C2 . . 118.3(3) ?
    O2 N1 C2 . . 117.6(4) ?
    C2 C1 C6 . . 119.0(3) ?
    C2 C1 H1A . . 120.5 ?
    C6 C1 H1A . . 120.5 ?
    C1 C2 C3 . . 122.6(4) ?
    C1 C2 N1 . . 119.3(4) ?
    C3 C2 N1 . . 118.1(3) ?
    O4 N2 O3 . . 124.6(4) ?
    O4 N2 C4 . . 117.4(3) ?
    O3 N2 C4 . . 118.0(4) ?
    C7 N3 C8 . . 121.3(3) ?
    C7 N3 H3A . . 119.3 ?
    C8 N3 H3A . . 119.3 ?
    C4 C3 C2 . . 116.2(3) ?
    C4 C3 H3B . . 121.9 ?
    C2 C3 H3B . . 121.9 ?
    C5 C4 C3 . . 123.4(4) ?
    C5 C4 N2 . . 119.1(4) ?
    C3 C4 N2 . . 117.5(3) ?
    C4 C5 C6 . . 119.2(4) ?
    C4 C5 H5A . . 120.4 ?
    C6 C5 H5A . . 120.4 ?
    C5 C6 C1 . . 119.6(3) ?
    C5 C6 C7 . . 116.7(3) ?
    C1 C6 C7 . . 123.5(3) ?
    O5 C7 N3 . . 122.4(3) ?
    O5 C7 C6 . . 119.6(3) ?
    N3 C7 C6 . . 118.0(3) ?
    N3 C8 H8A . . 109.5 ?
    N3 C8 H8B . . 109.5 ?
    H8A C8 H8B . . 109.5 ?
    N3 C8 H8C . . 109.5 ?
    H8A C8 H8C . . 109.5 ?
    H8B C8 H8C . . 109.5 ?
    O7 N4 O6 . . 123.5(4) ?
    O7 N4 C10 . . 117.8(4) ?
    O6 N4 C10 . . 118.7(3) ?
    O8 N5 O9 . . 124.3(4) ?
    O8 N5 C12 . . 118.0(4) ?
    O9 N5 C12 . . 117.7(4) ?
    C15 N6 C16 . . 121.6(3) ?
    C15 N6 H6A . . 119.2 ?
    C16 N6 H6A . . 119.2 ?
    C10 C9 C14 . . 119.4(4) ?
    C10 C9 H9A . . 120.3 ?
    C14 C9 H9A . . 120.3 ?
    C9 C10 C11 . . 122.0(4) ?
    C9 C10 N4 . . 118.8(4) ?
    C11 C10 N4 . . 119.2(4) ?
    C12 C11 C10 . . 117.1(4) ?
    C12 C11 H11A . . 121.4 ?
    C10 C11 H11A . . 121.4 ?
    C11 C12 C13 . . 122.9(4) ?
    C11 C12 N5 . . 118.2(4) ?
    C13 C12 N5 . . 118.9(4) ?
    C14 C13 C12 . . 119.0(4) ?
    C14 C13 H13A . . 120.5 ?
    C12 C13 H13A . . 120.5 ?
    C13 C14 C9 . . 119.6(3) ?
    C13 C14 C15 . . 124.2(3) ?
    C9 C14 C15 . . 116.2(3) ?
    O10 C15 N6 . . 123.9(3) ?
    O10 C15 C14 . . 119.4(3) ?
    N6 C15 C14 . . 116.6(3) ?
    N6 C16 H16A . . 109.5 ?
    N6 C16 H16B . . 109.5 ?
    H16A C16 H16B . . 109.5 ?
    N6 C16 H16C . . 109.5 ?
    H16A C16 H16C . . 109.5 ?
    H16B C16 H16C . . 109.5 ?
loop_
    _geom_torsion_atom_site_label_1
    _geom_torsion_atom_site_label_2
    _geom_torsion_atom_site_label_3
    _geom_torsion_atom_site_label_4
    _geom_torsion_site_symmetry_1
    _geom_torsion_site_symmetry_2
    _geom_torsion_site_symmetry_3
    _geom_torsion_site_symmetry_4
    _geom_torsion
    _geom_torsion_publ_flag
    C6 C1 C2 C3 . . . . 1.3(6) ?
    C6 C1 C2 N1 . . . . -178.8(3) ?
    O1 N1 C2 C1 . . . . -2.9(6) ?
    O2 N1 C2 C1 . . . . 177.6(4) ?
    O1 N1 C2 C3 . . . . 177.0(4) ?
    O2 N1 C2 C3 . . . . -2.5(5) ?
    C1 C2 C3 C4 . . . . -0.4(6) ?
    N1 C2 C3 C4 . . . . 179.7(3) ?
    C2 C3 C4 C5 . . . . -1.0(6) ?
    C2 C3 C4 N2 . . . . -178.6(3) ?
    O4 N2 C4 C5 . . . . -2.6(6) ?
    O3 N2 C4 C5 . . . . 178.6(4) ?
    O4 N2 C4 C3 . . . . 175.1(4) ?
    O3 N2 C4 C3 . . . . -3.8(6) ?
    C3 C4 C5 C6 . . . . 1.4(6) ?
    N2 C4 C5 C6 . . . . 178.9(3) ?
    C4 C5 C6 C1 . . . . -0.3(5) ?
    C4 C5 C6 C7 . . . . -176.4(3) ?
    C2 C1 C6 C5 . . . . -1.0(5) ?
    C2 C1 C6 C7 . . . . 174.8(4) ?
    C8 N3 C7 O5 . . . . -0.2(7) ?
    C8 N3 C7 C6 . . . . -179.6(4) ?
    C5 C6 C7 O5 . . . . 29.1(5) ?
    C1 C6 C7 O5 . . . . -146.9(4) ?
    C5 C6 C7 N3 . . . . -151.5(4) ?
    C1 C6 C7 N3 . . . . 32.5(6) ?
    C14 C9 C10 C11 . . . . 1.7(6) ?
    C14 C9 C10 N4 . . . . -178.8(3) ?
    O7 N4 C10 C9 . . . . 172.6(4) ?
    O6 N4 C10 C9 . . . . -8.7(6) ?
    O7 N4 C10 C11 . . . . -7.8(6) ?
    O6 N4 C10 C11 . . . . 170.8(4) ?
    C9 C10 C11 C12 . . . . -0.6(6) ?
    N4 C10 C11 C12 . . . . 179.9(4) ?
    C10 C11 C12 C13 . . . . -1.3(6) ?
    C10 C11 C12 N5 . . . . 178.8(4) ?
    O8 N5 C12 C11 . . . . 4.2(6) ?
    O9 N5 C12 C11 . . . . -175.9(4) ?
    O8 N5 C12 C13 . . . . -175.8(4) ?
    O9 N5 C12 C13 . . . . 4.1(6) ?
    C11 C12 C13 C14 . . . . 2.0(6) ?
    N5 C12 C13 C14 . . . . -178.1(3) ?
    C12 C13 C14 C9 . . . . -0.8(5) ?
    C12 C13 C14 C15 . . . . 178.3(4) ?
    C10 C9 C14 C13 . . . . -0.9(6) ?
    C10 C9 C14 C15 . . . . 179.9(3) ?
    C16 N6 C15 O10 . . . . -0.3(7) ?
    C16 N6 C15 C14 . . . . 177.9(3) ?
    C13 C14 C15 O10 . . . . -151.0(4) ?
    C9 C14 C15 O10 . . . . 28.1(5) ?
    C13 C14 C15 N6 . . . . 30.6(6) ?
    C9 C14 C15 N6 . . . . -150.3(4) ?
loop_
    _geom_hbond_atom_site_label_D
    _geom_hbond_atom_site_label_H
    _geom_hbond_atom_site_label_A
    _geom_hbond_site_symmetry_A
    _geom_hbond_distance_DH
    _geom_hbond_distance_HA
    _geom_hbond_distance_DA
    _geom_hbond_angle_DHA
    N3 H3A O5 8_755 0.86 2.06 2.900(4) 165.1
    N6 H6A O10 8_755 0.86 2.12 2.955(4) 164.0
data_global
_journal_date_recd_electronic     2011-12-12
_journal_date_accepted     2011-12-14
_journal_name_full     'Acta Crystallographica, Section E'
_journal_year     2012
_journal_volume     68
_journal_issue      1
_journal_page_first     o209
_journal_page_last     o209
_journal_paper_category     QO
_journal_paper_doi     10.1107/S1600536811053888
_journal_coeditor_code     XU5409
_publ_contact_author_name     'Prof. Zhang, He-ming'
_publ_contact_author_address
;
MOE Key Laboratory of Laser Life Science & Institute of Laser Life Science,
College of Biophotonics, South China Normal University, Guangzhou 510631,
People's Republic of China
;
_publ_contact_author_email     zhang_heming88@yahoo.com.cn
_publ_contact_author_fax     '86 020 85217701'
_publ_contact_author_phone     '86 020 85217701'
_publ_section_title
;
<i>N</i>-Methyl-3,5-dinitrobenzamide
;
loop_
    _publ_author_name
    _publ_author_address
    'Deng, Gui-Ming'
;
MOE Key Laboratory of Laser Life Science & Institute of Laser Life Science,
College of Biophotonics,
South China Normal University,
Guangzhou 510631,
People's Republic of China
and
The First Affiliated Hospital of Hunan University of Chinese Medicine,
Changsha 410007,
People's Republic of China
;
    'Wang, Chao-Run'
;
The First Affiliated Hospital of Hunan University of Chinese Medicine,
Changsha 410007,
People's Republic of China
;
    'Chen, Zhen'
;
The First Affiliated Hospital of Hunan University of Chinese Medicine,
Changsha 410007,
People's Republic of China
;
    'Zhang, He-Ming'
;
MOE Key Laboratory of Laser Life Science & Institute of Laser Life Science,
College of Biophotonics,
South China Normal University,
Guangzhou 510631,
People's Republic of China
;
