# Supplementary material for: N-Methyl-3,5-dinitro­benzamide
Source: Acta Crystallogr Sect E Struct Rep Online. 2011 Dec 21;68(Pt 1):o209. doi: 10.1107/S1600536811053888 (PMC3254543; doi:10.1107/S1600536811053888)
Supplement: Supplementary file 2 [file e-68-0o209-Isup2.hkl]

# 
# h,k,l, Fc-squared, Fo-squared, sigma(Fo-squared) and status flag 
# 
data_I
_shelx_title ' X in Pbca' 
_shelx_refln_list_code          4 
_shelx_F_calc_maximum      481.21 
_exptl_crystal_F_000      1856.00 
_reflns_d_resolution_high  0.8394 
 
loop_ 
 _symmetry_equiv_pos_as_xyz 
 'x, y, z' 
 '-x+1/2, -y, z+1/2' 
 '-x, y+1/2, -z+1/2' 
 'x+1/2, -y+1/2, -z' 
 '-x, -y, -z' 
 'x-1/2, y, -z-1/2' 
 'x, -y-1/2, z-1/2' 
 '-x-1/2, y-1/2, z' 
 
_cell_length_a    10.7160 
_cell_length_b    10.0570 
_cell_length_c    36.1010 
_cell_angle_alpha  90.000 
_cell_angle_beta   90.000 
_cell_angle_gamma  90.000 
 
_shelx_F_squared_multiplier     1.000 
 
loop_ 
 _refln_index_h 
 _refln_index_k 
 _refln_index_l 
 _refln_F_squared_calc 
 _refln_F_squared_meas 
 _refln_F_squared_sigma 
 _refln_observed_status 
   2   0   0    59807.40    59561.67   1081.84 o 
   4   0   0     6225.28     6204.94    112.61 o 
   6   0   0     1314.87     1334.82     71.99 o 
   8   0   0     1227.91     1210.61     79.11 o 
  10   0   0      756.13      568.39     70.97 o 
  12   0   0       57.92        4.91     54.01 o 
   2   1   0      124.18      146.40     15.25 o 
   4   1   0      733.51      650.46     38.50 o 
   6   1   0      846.64      790.41     53.05 o 
   8   1   0        1.47       13.26     29.29 o 
  10   1   0      903.54      819.94     81.99 o 
  12   1   0       22.55      107.14     55.43 o 
   0   2   0       11.72        8.23     10.76 o 
   4   2   0        0.91        5.11     19.86 o 
   6   2   0      542.82      566.57     47.65 o 
   8   2   0      352.99      283.31     47.83 o 
  10   2   0      339.30      308.61     67.99 o 
  12   2   0       33.44       19.08     44.68 o 
   2   3   0     1387.50     1258.70     51.81 o 
   4   3   0     3446.37     3270.82     93.82 o 
   6   3   0        0.04       51.78     26.16 o 
   8   3   0        9.16        7.49     43.77 o 
  10   3   0      255.81      348.73     72.85 o 
  12   3   0        0.22       40.94     49.80 o 
   0   4   0      552.38      624.63     41.97 o 
   2   4   0       72.35       96.70     23.88 o 
   4   4   0     3315.52     3242.69    101.48 o 
   6   4   0      127.04      100.61     35.38 o 
   8   4   0     1283.83     1200.46     85.35 o 
  10   4   0      337.83      344.88     69.98 o 
  12   4   0        2.80       45.68     62.49 o 
   2   5   0    11132.47    12101.83    191.37 o 
   4   5   0       17.43        2.87     29.26 o 
   6   5   0      187.58      204.09     41.59 o 
   8   5   0     6502.53     5886.07    179.19 o 
  10   5   0      260.46      309.48     60.02 o 
   0   6   0     2378.25     2039.64     89.01 o 
   2   6   0      648.77      655.15     55.59 o 
   4   6   0        5.40       12.70     30.60 o 
   6   6   0      160.66      118.30     55.24 o 
   8   6   0       43.35       64.63     44.34 o 
  10   6   0       62.36       54.26     54.26 o 
   2   7   0     2629.13     2964.58    114.16 o 
   4   7   0       19.01       29.63     30.22 o 
   6   7   0       28.84       53.86     43.19 o 
   8   7   0       61.31       84.19     48.72 o 
  10   7   0      246.95      309.32     61.19 o 
   0   8   0      204.71      181.72     58.11 o 
   2   8   0       42.63       38.80     47.61 o 
   4   8   0      156.99      147.69     53.70 o 
   6   8   0      120.17       65.23     58.49 o 
   8   8   0      499.70      455.98     71.20 o 
   2   9   0     1513.68     1581.83    106.48 o 
   4   9   0        4.25       23.90     48.96 o 
   6   9   0       11.85      113.53     46.97 o 
   8   9   0        6.06       54.75     54.75 o 
   0  10   0       11.93       28.33     54.42 o 
   2  10   0      102.56      206.78     64.29 o 
   4  10   0        2.40       16.16     53.67 o 
   6  10   0       23.39        5.49     53.88 o 
   2  11   0      707.63      629.11     97.01 o 
   4  11   0        3.19       52.97     65.36 o 
   1   1   1     5624.97     6143.63     74.48 o 
   2   1   1     4703.95     4607.12     54.47 o 
   3   1   1       19.99        2.92      9.92 o 
   4   1   1     1929.08     1867.96     46.77 o 
   5   1   1     4001.33     4220.32    115.93 o 
   6   1   1       59.10      103.14     20.48 o 
   7   1   1        2.67        0.84     27.19 o 
   8   1   1       31.93       17.75     26.66 o 
   9   1   1      315.87      268.28     36.43 o 
  10   1   1        4.89       36.54     36.54 o 
  11   1   1       29.84       17.24     59.14 o 
  12   1   1       23.09       92.42     44.84 o 
   0   2   1      477.51      434.82     25.76 o 
   1   2   1     4151.16     4325.60    110.68 o 
   2   2   1     4245.21     4369.40     92.59 o 
   3   2   1     3320.37     3409.60     56.84 o 
   4   2   1      177.77      188.72     31.90 o 
   5   2   1      220.21      283.32     78.34 o 
   6   2   1       42.97       57.18     15.60 o 
   7   2   1     2739.16     2703.24     75.09 o 
   8   2   1      134.46      155.45     31.99 o 
   9   2   1     1050.87     1121.72    131.24 o 
  10   2   1       94.13       11.53     38.46 o 
  11   2   1      339.19      310.20     49.51 o 
  12   2   1        0.34       35.21     26.06 o 
   1   3   1      874.00      804.18     28.96 o 
   2   3   1       19.76       36.09     11.88 o 
   3   3   1       92.58      161.90     27.91 o 
   4   3   1      825.56      822.70     35.49 o 
   5   3   1      103.98       58.56     20.42 o 
   6   3   1      601.26      598.47     36.74 o 
   7   3   1      258.85      295.71     38.32 o 
   8   3   1     1810.92     1798.57     72.95 o 
   9   3   1        0.48       22.22     38.16 o 
  10   3   1       61.07        6.51     38.02 o 
  11   3   1        0.21       22.17     38.04 o 
  12   3   1       62.44       45.99     34.82 o 
   0   4   1        0.51       52.89     20.35 o 
   1   4   1       13.72        9.48     14.59 o 
   2   4   1      136.91      199.54     19.79 o 
   3   4   1      610.11      618.36     31.66 o 
   4   4   1     3891.27     4029.59     78.84 o 
   5   4   1      120.72       97.85     26.95 o 
   6   4   1        3.76        8.73     19.66 o 
   7   4   1      358.60      293.00     36.92 o 
   8   4   1       10.39       19.22     35.88 o 
   9   4   1        9.15       14.69     39.95 o 
  10   4   1       69.81       15.17     43.31 o 
  11   4   1        4.85       40.73     40.73 o 
  12   4   1       47.75       63.15     40.12 o 
   1   5   1     7817.57     7775.49    247.86 o 
   2   5   1       20.58        3.87     22.34 o 
   3   5   1     2142.47     2079.79     58.44 o 
   4   5   1       72.19      115.09     22.76 o 
   5   5   1      243.17      244.22     47.01 o 
   6   5   1      254.28      287.99     43.71 o 
   7   5   1      791.46      728.66     47.95 o 
   8   5   1        0.05       88.93     62.52 o 
   9   5   1        6.85       32.06     36.04 o 
  10   5   1       37.44       17.72     35.57 o 
  11   5   1       99.95      163.86     68.39 o 
   0   6   1     1487.86     1499.01     54.66 o 
   1   6   1      859.75      866.49     44.10 o 
   2   6   1      165.36      186.52     27.62 o 
   3   6   1      110.20      140.90     28.55 o 
   4   6   1      135.93      141.70     43.36 o 
   5   6   1      278.63      290.27     39.66 o 
   6   6   1     1906.35     1693.31     71.37 o 
   7   6   1      301.86      322.05     43.78 o 
   8   6   1       79.76      146.90     75.46 o 
   9   6   1        8.60       32.76     93.51 o 
  10   6   1       34.05       56.41     33.35 o 
  11   6   1        1.56        1.57      0.40 o 
   1   7   1        1.70        7.64     25.83 o 
   2   7   1        0.53       19.20     41.60 o 
   3   7   1        1.94       25.79     25.79 o 
   4   7   1       11.73       42.60     24.75 o 
   5   7   1       69.87       60.17     48.97 o 
   6   7   1        7.10       51.15     33.22 o 
   7   7   1       24.90       66.03     51.56 o 
   8   7   1        1.18       10.33     40.42 o 
   9   7   1       21.31       22.36     39.57 o 
  10   7   1       64.55       56.42     36.91 o 
   0   8   1     2675.88     2491.94    136.56 o 
   1   8   1       83.22       80.12     28.85 o 
   2   8   1     2120.62     2266.20     77.10 o 
   3   8   1       73.04       73.07     28.90 o 
   4   8   1      201.49      248.41     73.97 o 
   5   8   1        7.26       95.89     33.43 o 
   6   8   1      252.56      210.66     65.30 o 
   7   8   1       85.93       67.59     90.92 o 
   8   8   1       11.48        3.25     38.61 o 
   9   8   1       36.58       42.65     52.87 o 
   1   9   1      573.87      572.96     49.31 o 
   2   9   1       30.58       33.68     35.98 o 
   3   9   1       25.33       27.26     33.70 o 
   4   9   1      248.13      255.99     53.06 o 
   5   9   1       46.07      111.29     35.83 o 
   6   9   1       77.43       23.41     43.55 o 
   7   9   1        0.45       51.18     79.97 o 
   8   9   1       11.78       39.30     39.30 o 
   0  10   1     1217.29     1241.65     68.87 o 
   1  10   1      272.19      349.78     48.58 o 
   2  10   1        1.84       18.04     70.57 o 
   3  10   1      699.85      743.47     62.68 o 
   4  10   1      303.30      264.78     91.35 o 
   5  10   1      142.22       54.35     57.99 o 
   6  10   1      107.77      119.59     43.22 o 
   7  10   1        0.87       89.15     89.27 o 
   1  11   1      121.93      163.03     95.31 o 
   2  11   1       53.18       87.01     43.97 o 
   3  11   1        8.70        6.19     42.67 o 
   4  11   1       98.31      146.37    114.87 o 
   5  11   1       31.31       73.31     75.24 o 
   1   0   2      325.36      336.70     11.97 o 
   2   0   2     7239.68     7046.59     86.97 o 
   3   0   2     1223.97     1100.20     34.76 o 
   4   0   2      701.60      643.57     27.39 o 
   5   0   2      510.15      467.93     30.42 o 
   6   0   2     1811.90     1956.47     58.04 o 
   7   0   2     1908.10     1919.78     64.11 o 
   8   0   2       21.24       12.08     24.83 o 
   9   0   2       52.47       89.08     39.11 o 
  10   0   2      384.53      297.00     48.57 o 
  11   0   2       27.41       60.31     39.53 o 
  12   0   2        1.64       19.89     69.53 o 
   1   1   2     2026.47     2197.24     31.78 o 
   2   1   2     6549.93     6340.85    116.52 o 
   3   1   2       44.91       64.57     10.85 o 
   4   1   2      603.73      559.25     28.24 o 
   5   1   2     5394.86     5646.95    209.48 o 
   6   1   2     1426.92     1384.35     55.62 o 
   7   1   2       59.04       97.95     29.04 o 
   8   1   2       52.96       91.01     23.46 o 
   9   1   2      214.01      158.61     34.78 o 
  10   1   2      102.59       96.00     32.77 o 
  11   1   2       47.57       68.87     35.56 o 
  12   1   2       56.56       14.10     38.71 o 
   0   2   2     5039.55     5183.69     85.60 o 
   1   2   2      104.36      173.36     41.02 o 
   2   2   2      591.87      628.84     24.68 o 
   3   2   2     1422.51     1420.06     56.75 o 
   4   2   2     5893.86     5705.32     83.22 o 
   5   2   2      423.30      384.32     28.31 o 
   6   2   2      742.35      714.73     56.11 o 
   7   2   2     2015.82     2118.89     69.09 o 
   8   2   2      386.83      351.64     37.63 o 
   9   2   2      355.57      446.42     41.59 o 
  10   2   2      107.96      174.15     34.97 o 
  11   2   2       88.10       94.91     31.50 o 
  12   2   2        0.92        7.40     31.43 o 
   1   3   2      274.14      233.33     23.26 o 
   2   3   2     1197.94     1243.10     36.49 o 
   3   3   2     2534.65     2609.88     55.88 o 
   4   3   2     4175.26     4144.52     75.47 o 
   5   3   2      112.07      119.40     18.23 o 
   6   3   2      299.49      335.08     32.36 o 
   7   3   2      404.35      432.35     58.35 o 
   8   3   2      420.05      466.98     42.81 o 
   9   3   2      337.38      276.25     47.84 o 
  10   3   2      531.55      450.55     54.15 o 
  11   3   2        1.09       84.15     35.25 o 
  12   3   2       29.06       28.16     60.96 o 
   0   4   2    11967.74    11747.98    153.90 o 
   1   4   2     2099.96     2026.42    101.40 o 
   2   4   2     4603.91     4626.40    175.05 o 
   3   4   2      132.93      164.32     21.09 o 
   4   4   2      530.19      537.26     64.91 o 
   5   4   2      437.66      365.36     30.78 o 
   6   4   2       42.66       32.34     20.57 o 
   7   4   2      120.17      106.59     32.85 o 
   8   4   2      976.07     1020.07     91.60 o 
   9   4   2       82.24      112.91     38.73 o 
  10   4   2       66.58       82.79     42.96 o 
  11   4   2       14.99        2.08     37.76 o 
  12   4   2        6.39       25.69     38.15 o 
   1   5   2     3845.45     4131.98    128.18 o 
   2   5   2        0.39       15.72     19.19 o 
   3   5   2       21.42        5.00     21.61 o 
   4   5   2      662.25      720.11     49.46 o 
   5   5   2      123.76      157.51     25.75 o 
   6   5   2      771.48      758.48     45.03 o 
   7   5   2        0.46       58.03     40.56 o 
   8   5   2      140.60      181.01     64.93 o 
   9   5   2      116.19      122.98     44.29 o 
  10   5   2       17.36        0.42     55.50 o 
  11   5   2        9.45       27.62     74.07 o 
   0   6   2       49.57       19.96     20.70 o 
   1   6   2      524.72      551.06     63.44 o 
   2   6   2     2350.19     2657.94     72.19 o 
   3   6   2     1481.52     1343.46     54.69 o 
   4   6   2       65.93       71.35     20.82 o 
   5   6   2      312.04      294.89     32.72 o 
   6   6   2       48.84       53.01     34.17 o 
   7   6   2     2538.61     2456.15     86.37 o 
   8   6   2       93.19       89.47     38.98 o 
   9   6   2        1.94        9.42     37.49 o 
  10   6   2       48.06       89.69     36.76 o 
  11   6   2       65.35       43.13     42.76 o 
   1   7   2       38.98        1.63     45.35 o 
   2   7   2       69.25      128.26     31.95 o 
   3   7   2       72.59        1.97     28.16 o 
   4   7   2       11.13       23.57     24.78 o 
   5   7   2        1.27       27.06     27.06 o 
   6   7   2       75.42       77.95     36.35 o 
   7   7   2       24.13      104.34     33.90 o 
   8   7   2      201.00      170.32     42.79 o 
   9   7   2       26.43       18.07     35.63 o 
  10   7   2        2.35       48.86     45.67 o 
   0   8   2      388.22      386.52     40.46 o 
   1   8   2      662.74      718.65     47.77 o 
   2   8   2     1292.75     1225.40     91.99 o 
   3   8   2     1187.95     1060.25     57.91 o 
   4   8   2      134.82      109.83     44.51 o 
   5   8   2       77.63       49.26     44.55 o 
   6   8   2       14.64       34.15     35.33 o 
   7   8   2       28.85       28.97     34.80 o 
   8   8   2        3.41        7.73     37.22 o 
   9   8   2        0.62       11.71     56.18 o 
   1   9   2       47.92       69.12     36.43 o 
   2   9   2      116.69      160.67     38.20 o 
   3   9   2       64.03       26.65     33.19 o 
   4   9   2        5.20        8.09     32.73 o 
   5   9   2       79.73       71.98     70.05 o 
   6   9   2       52.87        6.49    109.10 o 
   7   9   2       71.50      117.87     61.81 o 
   8   9   2       17.01        0.47     38.70 o 
   0  10   2       24.78       13.94     39.87 o 
   1  10   2       83.17      132.31     45.04 o 
   2  10   2     1529.49     1533.01     81.21 o 
   3  10   2       73.83       78.21     42.16 o 
   4  10   2       16.42       21.26     39.19 o 
   5  10   2        0.81       22.55     36.11 o 
   6  10   2        0.15       25.84     39.53 o 
   7  10   2       99.19      149.90     43.30 o 
   1  11   2      457.60      499.27     56.05 o 
   2  11   2      108.58      145.59     48.56 o 
   3  11   2       78.88       85.99     41.76 o 
   4  11   2      222.84      221.50     50.50 o 
   5  11   2       14.86        3.02     40.02 o 
   2   1   3       56.54       60.10      9.41 o 
   3   1   3      176.56      171.46     15.58 o 
   4   1   3      200.49      183.41     32.52 o 
   5   1   3      659.63      777.23     34.75 o 
   6   1   3      562.81      608.31     34.80 o 
   7   1   3      203.64      225.99     28.05 o 
   8   1   3       51.52       61.00     38.79 o 
   9   1   3      114.44      131.77     40.94 o 
  10   1   3       13.19       22.81     32.39 o 
  11   1   3       30.77       39.15     39.15 o 
  12   1   3       15.25       25.47     34.67 o 
   3   2   3     1060.99     1097.44     33.77 o 
   4   2   3     6358.13     5937.54    153.56 o 
   5   2   3      363.51      466.70     31.72 o 
   6   2   3     1029.93     1055.28     45.15 o 
   7   2   3       51.84       36.95     29.05 o 
   8   2   3      565.49      444.81     44.35 o 
   9   2   3      566.01      512.77     69.68 o 
  10   2   3      529.01      440.32     70.33 o 
  11   2   3       39.55       43.80     33.19 o 
  12   2   3       15.91       52.14     37.34 o 
   1   3   3     2765.51     2855.86     57.07 o 
   2   3   3     7636.28     7634.29    175.49 o 
   3   3   3      900.02      888.07     35.34 o 
   4   3   3      555.90      568.42     31.85 o 
   5   3   3      193.82      199.82     26.61 o 
   6   3   3      202.66      245.04     37.03 o 
   7   3   3      239.73      224.21     30.04 o 
   8   3   3     1562.42     1691.37    125.08 o 
   9   3   3       71.71      101.03     56.93 o 
  10   3   3      495.25      518.34     53.21 o 
  11   3   3       11.37        2.05     36.58 o 
  12   3   3       14.03        3.51     31.92 o 
   0   4   3      893.43      953.22     36.67 o 
   1   4   3     3569.84     3458.79    126.34 o 
   2   4   3     1910.76     1810.18    112.09 o 
   3   4   3     5366.45     5570.72    104.35 o 
   4   4   3      118.63      180.28     22.48 o 
   5   4   3       40.30       43.33     18.91 o 
   6   4   3       17.22       51.56     75.66 o 
   7   4   3       69.26       55.68     36.91 o 
   8   4   3     1514.22     1586.00    100.30 o 
   9   4   3      610.18      710.48     74.90 o 
  10   4   3      122.49       58.64     44.37 o 
  11   4   3        5.85       59.94     40.25 o 
  12   4   3        0.23       36.07     37.99 o 
   1   5   3       82.58       80.11     20.50 o 
   2   5   3      402.22      440.85     59.66 o 
   3   5   3     1559.28     1729.40     54.01 o 
   4   5   3      125.00      202.81     26.99 o 
   5   5   3       70.77      115.92     25.16 o 
   6   5   3     3468.92     3261.80    163.23 o 
   7   5   3      191.78      204.10     35.24 o 
   8   5   3        1.51       54.73     40.17 o 
   9   5   3      819.66      859.96     63.14 o 
  10   5   3       11.28       38.15     41.58 o 
  11   5   3       13.95       12.13     36.91 o 
   0   6   3      859.24      863.46     72.50 o 
   1   6   3      466.02      562.47     35.70 o 
   2   6   3     1982.33     1956.34     62.27 o 
   3   6   3      567.81      543.01     36.51 o 
   4   6   3      161.64      164.34     27.85 o 
   5   6   3       96.65       89.17     46.15 o 
   6   6   3     1764.96     1698.99     68.36 o 
   7   6   3     2197.14     1973.56     82.33 o 
   8   6   3      799.91      847.18    143.02 o 
   9   6   3      397.80      379.33     48.27 o 
  10   6   3       11.78       45.72     36.30 o 
  11   6   3       72.97      114.56     39.34 o 
   1   7   3       13.41       42.74     23.81 o 
   2   7   3        6.97       25.22     24.29 o 
   3   7   3      379.58      427.57     36.35 o 
   4   7   3      113.72      103.31     48.61 o 
   5   7   3       87.21       82.00     28.30 o 
   6   7   3      282.15      354.88     43.42 o 
   7   7   3      168.45      170.02     44.55 o 
   8   7   3      219.78      234.61     39.85 o 
   9   7   3        2.65       73.68     34.47 o 
  10   7   3        7.70       32.74     36.72 o 
   0   8   3        0.63       13.97     28.16 o 
   1   8   3      345.92      274.60     38.79 o 
   2   8   3        3.93       33.00     43.31 o 
   3   8   3       53.58       64.28     33.48 o 
   4   8   3        8.99        8.92     31.39 o 
   5   8   3      391.76      422.27     54.07 o 
   6   8   3      194.42      197.59     41.78 o 
   7   8   3        5.05       53.29     35.72 o 
   8   8   3       10.40        4.14     38.02 o 
   9   8   3       33.09       24.92     36.06 o 
   1   9   3      519.07      530.56     67.63 o 
   2   9   3      573.21      493.04     53.90 o 
   3   9   3       43.00       75.86     36.41 o 
   4   9   3      241.70      237.12     43.40 o 
   5   9   3        2.96        2.26     33.49 o 
   6   9   3        5.81       81.10     54.79 o 
   7   9   3        7.78       29.88     41.36 o 
   8   9   3       19.26       36.78     47.04 o 
   0  10   3      427.15      476.77     52.63 o 
   1  10   3     1767.68     1928.77    192.80 o 
   2  10   3      723.69      723.52     62.50 o 
   3  10   3       19.73       47.13     37.16 o 
   4  10   3      180.54      166.82     42.58 o 
   5  10   3        0.17        7.24     63.66 o 
   6  10   3       67.33       83.64     42.01 o 
   1  11   3        2.38       30.02     46.22 o 
   2  11   3       30.59       96.38     42.23 o 
   3  11   3       25.43       11.70     39.98 o 
   4  11   3       73.08      105.66     44.93 o 
   1   0   4      485.64      433.82     16.02 o 
   2   0   4     3152.65     3060.38     45.57 o 
   3   0   4      758.92      701.76     26.60 o 
   4   0   4        0.61        3.49     29.71 o 
   6   0   4        3.17       35.01     20.44 o 
   7   0   4      221.40      238.99     29.64 o 
   8   0   4       99.34       98.50     26.94 o 
   9   0   4      480.26      461.77     54.58 o 
  10   0   4       12.92       97.54     33.86 o 
  11   0   4       52.53       73.78     39.49 o 
  12   0   4       90.65      100.11     46.90 o 
   1   1   4     1308.32     1268.68     27.38 o 
   2   1   4    49504.60    51310.91   1227.06 o 
   3   1   4        0.01        6.76      9.55 o 
   4   1   4      138.42       92.97     16.80 o 
   5   1   4       24.26       23.10     23.05 o 
   6   1   4     1050.38      965.40     41.54 o 
   7   1   4      874.71      900.65     43.68 o 
   8   1   4        6.06       29.16     22.97 o 
   9   1   4       16.91       34.81     29.03 o 
  10   1   4        0.53       11.15     26.78 o 
  11   1   4      129.87      144.76     38.35 o 
  12   1   4       14.63       45.40     33.74 o 
   0   2   4     1049.64     1120.19     30.32 o 
   2   2   4     3292.88     3097.24    116.52 o 
   3   2   4        0.01        4.54     11.04 o 
   4   2   4       15.45       32.43     27.89 o 
   5   2   4     4299.66     4805.08    174.11 o 
   6   2   4      554.56      522.74     36.32 o 
   7   2   4        6.08       48.77     23.17 o 
   8   2   4      240.87      242.65     67.81 o 
   9   2   4      412.39      342.92     44.08 o 
  10   2   4       26.41       33.51     31.52 o 
  11   2   4        0.32        4.48     30.96 o 
  12   2   4       51.71       20.49     32.09 o 
   1   3   4       42.33       79.37     19.39 o 
   2   3   4    11992.78    12335.27    353.39 o 
   3   3   4     2584.02     2507.68     55.31 o 
   4   3   4     2655.25     2482.85     92.90 o 
   5   3   4      413.27      415.50     29.50 o 
   6   3   4      286.36      280.14     29.95 o 
   7   3   4      171.79      145.85     30.72 o 
   8   3   4     1040.99     1035.31     57.42 o 
   9   3   4     1658.54     1807.54     80.08 o 
  10   3   4        2.55       27.24     38.57 o 
  11   3   4        4.49        0.97     65.19 o 
  12   3   4        9.20       29.37     34.10 o 
   0   4   4     2739.40     2631.06    160.09 o 
   1   4   4      305.44      299.28     23.61 o 
   2   4   4     2697.57     2601.91     58.57 o 
   3   4   4     1189.91     1274.91     77.99 o 
   4   4   4      186.16      142.55     27.87 o 
   5   4   4       72.05       89.87     18.46 o 
   6   4   4      531.03      536.14     36.69 o 
   7   4   4       22.20        8.49     25.79 o 
   8   4   4     1147.96     1313.59     84.56 o 
   9   4   4     1262.65     1208.00     72.80 o 
  10   4   4       47.78       85.76     40.31 o 
  11   4   4       27.97       14.44     42.74 o 
   1   5   4       28.80       40.40     12.39 o 
   2   5   4      832.63      849.48     98.92 o 
   3   5   4     6305.45     6286.19    207.37 o 
   4   5   4      587.16      602.38     52.11 o 
   5   5   4      595.15      602.47     39.99 o 
   6   5   4      191.83      214.36     81.39 o 
   7   5   4     1998.44     1940.51     75.86 o 
   8   5   4      379.71      516.12    109.64 o 
   9   5   4       98.97      126.69     37.03 o 
  10   5   4        5.37        3.57     38.64 o 
  11   5   4       60.61       71.93     74.05 o 
   0   6   4     3213.61     2967.32     95.98 o 
   1   6   4      573.58      569.54     37.66 o 
   2   6   4        0.15       41.25     39.45 o 
   3   6   4       28.59       21.75     25.52 o 
   4   6   4       72.01       63.37     25.25 o 
   5   6   4       89.10       76.10     28.96 o 
   6   6   4      590.13      591.57     47.79 o 
   7   6   4       69.22       51.45     98.46 o 
   8   6   4       36.94      145.62     40.23 o 
   9   6   4        0.00       25.84     75.69 o 
  10   6   4        3.87       33.72     33.72 o 
   1   7   4     1067.59     1108.40     51.81 o 
   2   7   4       55.51       99.66     24.11 o 
   3   7   4      306.47      328.51     43.08 o 
   4   7   4        3.60       20.25     39.95 o 
   5   7   4      162.27      231.50     36.36 o 
   6   7   4        1.88       29.04     33.85 o 
   7   7   4     3176.08     2954.65    102.12 o 
   8   7   4        6.40       55.09     38.54 o 
   9   7   4       39.22       21.53     42.46 o 
  10   7   4        3.14       19.99     33.80 o 
   0   8   4       65.85       47.67     30.39 o 
   1   8   4      441.97      463.48     41.11 o 
   2   8   4      380.89      344.10     45.18 o 
   3   8   4      411.54      453.54     55.57 o 
   4   8   4       11.90        7.48     51.46 o 
   5   8   4      154.52      174.56     79.34 o 
   6   8   4       97.01      110.05     57.53 o 
   7   8   4       39.18       95.95     38.80 o 
   8   8   4        0.07        0.00     43.14 o 
   9   8   4       25.00       13.44     41.56 o 
   1   9   4        3.66       48.52     32.38 o 
   2   9   4       87.07      141.78     54.09 o 
   3   9   4      302.85      224.37     51.27 o 
   4   9   4        3.09       21.54     30.58 o 
   5   9   4      118.20      146.40     41.27 o 
   6   9   4        0.34       37.04     37.04 o 
   7   9   4      315.79      252.48     47.50 o 
   8   9   4       31.73       25.18     35.11 o 
   0  10   4      256.17      233.91     45.18 o 
   1  10   4       64.49       87.30     40.87 o 
   2  10   4        0.02       32.67     47.45 o 
   3  10   4        1.25       12.88     37.44 o 
   4  10   4       15.43       26.10     37.28 o 
   5  10   4       16.31       16.45     42.34 o 
   6  10   4        8.82       37.36     45.92 o 
   1  11   4      130.46      119.60     44.27 o 
   2  11   4       22.22       19.75    103.85 o 
   3  11   4       71.87       76.99     40.66 o 
   4  11   4        4.87       74.92     35.20 o 
   2   1   5     6220.93     6587.44     72.29 o 
   3   1   5      727.30      716.25     27.48 o 
   4   1   5      103.36      115.79     16.94 o 
   5   1   5     1133.48     1302.46     60.14 o 
   6   1   5      257.73      275.20     27.84 o 
   7   1   5     1090.50     1084.35    102.80 o 
   8   1   5      156.87      189.77     41.50 o 
   9   1   5     1680.91     1526.75     95.88 o 
  10   1   5       21.62        3.93     56.25 o 
  11   1   5       44.77       48.95     37.60 o 
  12   1   5        4.55       32.16     78.62 o 
   1   2   5       51.87       73.01     16.42 o 
   2   2   5     2567.21     2552.92     64.08 o 
   3   2   5      330.82      348.66     23.16 o 
   4   2   5      934.99      933.26     36.30 o 
   5   2   5     1290.69     1479.03     51.17 o 
   6   2   5     1246.25     1264.35     50.93 o 
   7   2   5      588.22      633.58     40.83 o 
   8   2   5     3672.72     3565.89     93.56 o 
   9   2   5        0.48       20.06     33.92 o 
  10   2   5       47.61       52.15     28.22 o 
  11   2   5        8.94       19.56     47.82 o 
  12   2   5       65.52       77.94     34.13 o 
   1   3   5        6.03        6.86     10.92 o 
   2   3   5      285.86      282.21     19.84 o 
   3   3   5     6021.49     6193.92    217.23 o 
   4   3   5      802.64      880.45     38.55 o 
   5   3   5        1.32        0.19     18.39 o 
   6   3   5      550.19      523.36     42.52 o 
   7   3   5        1.24       37.31     36.97 o 
   8   3   5        1.35       18.03     33.25 o 
   9   3   5      174.70      194.91     42.69 o 
  10   3   5       80.60      103.54     51.34 o 
  11   3   5        7.56       13.47     58.81 o 
  12   3   5        0.09       13.00     76.78 o 
   0   4   5     6072.64     5959.08    224.73 o 
   1   4   5      164.17      186.46     21.52 o 
   2   4   5     2867.17     2949.33    120.58 o 
   3   4   5     1119.14     1118.91     60.65 o 
   4   4   5      849.57      919.73     41.51 o 
   5   4   5       78.22       96.90     23.85 o 
   6   4   5       18.23        6.82     27.38 o 
   7   4   5      921.48     1054.27     55.58 o 
   8   4   5     1136.11     1083.80     64.60 o 
   9   4   5      614.23      764.67     68.24 o 
  10   4   5       90.53       85.68     66.88 o 
  11   4   5       37.52       87.11    105.43 o 
   1   5   5     1210.23     1255.00     47.45 o 
   2   5   5     2202.48     2119.38     59.46 o 
   3   5   5        7.44       40.24     21.62 o 
   4   5   5     1378.04     1440.53    108.46 o 
   5   5   5      244.25      224.43     33.24 o 
   6   5   5      339.42      309.43     40.82 o 
   7   5   5     1086.72     1017.57     60.12 o 
   8   5   5     1037.23      914.52     83.83 o 
   9   5   5       21.80        5.68     46.20 o 
  10   5   5        0.19       67.18     95.65 o 
  11   5   5        4.54       16.88     43.82 o 
   0   6   5      176.40      156.74     25.98 o 
   1   6   5      265.12      281.65     29.61 o 
   2   6   5      996.01     1095.70     72.72 o 
   3   6   5      247.01      253.10     31.62 o 
   4   6   5      825.70      766.68     78.00 o 
   5   6   5       30.18       43.80     25.38 o 
   6   6   5      377.01      405.65     42.61 o 
   7   6   5      614.53      542.00     75.97 o 
   8   6   5       57.61      117.61     68.37 o 
   9   6   5       51.67       21.28     42.51 o 
  10   6   5        0.61        7.42     45.82 o 
   1   7   5       22.87       59.03     28.14 o 
   2   7   5      270.97      238.03     33.53 o 
   3   7   5       65.60       86.40     22.49 o 
   4   7   5      114.44      140.23     51.73 o 
   5   7   5       87.65       33.51     43.27 o 
   6   7   5     1643.57     1512.42    140.20 o 
   7   7   5       28.45      121.86     98.20 o 
   8   7   5       13.32       54.11     37.04 o 
   9   7   5       65.41       65.05     41.20 o 
  10   7   5       23.72       39.90     37.94 o 
   0   8   5      165.91      162.17     32.86 o 
   1   8   5      365.56      361.87     40.13 o 
   2   8   5      104.27       37.99     35.01 o 
   3   8   5      331.28      254.40     45.56 o 
   4   8   5      155.11      192.36     41.27 o 
   5   8   5       86.35       67.23     39.50 o 
   6   8   5      521.31      457.74     49.67 o 
   7   8   5     1248.89     1200.60     68.27 o 
   8   8   5       15.16       45.38     40.28 o 
   9   8   5      107.44      111.81     84.38 o 
   1   9   5      606.12      660.58     79.64 o 
   2   9   5      116.34      148.57     38.75 o 
   3   9   5      127.95      128.20     38.07 o 
   4   9   5        1.47       89.91     70.45 o 
   5   9   5       38.59       43.06     32.76 o 
   6   9   5      230.54      262.53     46.32 o 
   7   9   5      188.26      122.24     45.61 o 
   8   9   5        4.90        0.33     37.87 o 
   0  10   5      339.15      312.07     45.14 o 
   1  10   5      879.47      889.35     61.67 o 
   2  10   5      595.14      547.22     59.62 o 
   3  10   5        2.50       29.23     81.11 o 
   4  10   5      131.80      160.08     45.48 o 
   5  10   5      104.76       24.81     41.79 o 
   6  10   5        0.50       40.60     40.60 o 
   1  11   5       13.04       24.42     38.84 o 
   2  11   5      378.69      446.66     55.48 o 
   3  11   5      164.92      153.05     46.37 o 
   4  11   5        1.98       23.71     46.68 o 
   1   0   6       66.38       32.98     14.28 o 
   3   0   6     1511.01     1401.79     40.11 o 
   4   0   6      794.63      797.04     83.53 o 
   5   0   6     7443.91     7657.91    102.86 o 
   6   0   6     8234.57     8435.88    121.49 o 
   7   0   6     3524.03     3645.07    125.66 o 
   8   0   6      419.84      482.93     39.71 o 
   9   0   6      448.38      426.70     51.12 o 
  10   0   6      180.07      205.90     39.34 o 
  11   0   6      188.63      129.47     43.13 o 
  12   0   6        1.77       64.99     43.04 o 
   1   1   6       18.67       38.55      9.73 o 
   2   1   6     1131.94     1110.68     31.67 o 
   3   1   6      656.32      649.68     26.45 o 
   4   1   6      346.45      374.30     26.44 o 
   5   1   6      359.54      326.48     26.02 o 
   6   1   6     3023.50     2844.87     70.21 o 
   7   1   6      458.11      418.83     45.89 o 
   8   1   6      661.07      640.85     42.33 o 
   9   1   6        3.58        1.96     27.86 o 
  10   1   6     1081.73     1021.36     59.26 o 
  11   1   6       89.75      100.01     33.70 o 
  12   1   6       58.02       83.00     34.93 o 
   1   2   6     1622.97     1497.65     34.52 o 
   2   2   6     3103.82     3100.19     53.60 o 
   3   2   6      376.57      354.69     22.57 o 
   4   2   6      213.06      218.59     21.12 o 
   5   2   6      175.79      140.66     24.26 o 
   6   2   6      352.36      333.11     34.28 o 
   7   2   6      274.77      274.51     32.63 o 
   8   2   6        1.15       70.36     32.94 o 
   9   2   6       58.49       52.38     36.05 o 
  10   2   6       42.83       72.90     32.09 o 
  11   2   6      102.18      162.56     36.47 o 
  12   2   6       31.85       61.70     39.93 o 
   1   3   6      488.84      452.46     25.16 o 
   2   3   6     4337.78     4150.68     77.92 o 
   3   3   6      233.23      214.81     26.00 o 
   4   3   6     1031.83     1127.96     74.79 o 
   5   3   6      509.54      577.95     33.93 o 
   6   3   6     5158.83     5093.92     99.80 o 
   7   3   6        9.65        8.78     24.49 o 
   8   3   6      107.17      175.73     35.43 o 
   9   3   6     1007.77      993.82     61.46 o 
  10   3   6       21.13       16.67     34.12 o 
  11   3   6        1.68       10.54     42.57 o 
  12   3   6       20.16        8.18     33.91 o 
   0   4   6     1018.44      988.46     37.78 o 
   1   4   6      516.56      436.60     61.39 o 
   2   4   6     3484.38     3043.80     65.19 o 
   3   4   6     7690.23     8324.54    447.43 o 
   4   4   6     2996.44     3179.40    161.14 o 
   5   4   6       68.29      123.96     32.34 o 
   6   4   6      229.30      230.78     31.24 o 
   7   4   6      560.95      537.63     44.95 o 
   8   4   6      123.30      108.41     38.53 o 
   9   4   6       22.23       51.81     37.50 o 
  10   4   6      186.57      223.57     45.60 o 
  11   4   6       24.54       30.54     35.04 o 
   1   5   6      111.57      100.16     20.97 o 
   2   5   6      750.57      725.92     56.07 o 
   3   5   6     1713.86     1737.49    111.39 o 
   4   5   6      147.70      158.42     24.92 o 
   5   5   6       18.12        6.01     23.20 o 
   6   5   6       79.09      100.63     54.08 o 
   7   5   6      603.18      551.02     54.02 o 
   8   5   6      738.92      689.43     59.46 o 
   9   5   6       93.68      120.18     41.01 o 
  10   5   6        8.63       13.45     44.97 o 
  11   5   6        4.25       11.12     53.58 o 
   0   6   6     1152.58     1112.89     71.88 o 
   1   6   6      286.94      336.68     80.80 o 
   2   6   6     3018.27     3726.20    226.71 o 
   3   6   6       14.46        8.04     26.65 o 
   4   6   6      568.58      579.73     77.03 o 
   5   6   6      408.04      340.39     39.42 o 
   6   6   6      594.38      660.53     51.81 o 
   7   6   6     1306.72     1275.13     69.84 o 
   8   6   6      205.64      209.80     45.29 o 
   9   6   6        0.70       40.76     43.36 o 
  10   6   6      101.59      130.33     47.40 o 
   1   7   6      525.33      485.63     42.40 o 
   2   7   6      143.42      194.51     29.01 o 
   3   7   6       32.10       43.64     26.12 o 
   4   7   6        1.88       50.45     44.43 o 
   5   7   6       17.68       38.19     47.97 o 
   6   7   6      135.65       70.46     40.47 o 
   7   7   6        0.19        0.48     46.03 o 
   8   7   6       71.78       42.26     36.98 o 
   9   7   6       17.81       38.56     35.08 o 
  10   7   6       23.10       62.22     40.84 o 
   0   8   6      132.51       97.18     68.78 o 
   1   8   6      219.22      299.74     33.44 o 
   2   8   6     1154.58     1068.92    148.79 o 
   3   8   6      157.26      199.54     45.87 o 
   4   8   6      140.76      112.32     36.10 o 
   5   8   6      176.54      207.34     34.68 o 
   6   8   6      176.93      288.90     73.59 o 
   7   8   6        1.36       62.12     44.43 o 
   8   8   6       24.15       48.24     40.04 o 
   9   8   6        8.92       70.78     36.39 o 
   1   9   6      935.37      870.31     59.26 o 
   2   9   6      483.41      553.33     53.77 o 
   3   9   6       25.37       92.30     32.64 o 
   4   9   6        6.72       39.26     31.05 o 
   5   9   6        0.85       56.13     31.56 o 
   6   9   6        0.02       20.27     37.60 o 
   7   9   6       44.67       67.83     39.96 o 
   8   9   6       26.72       11.51     43.77 o 
   0  10   6        0.66       17.09     38.10 o 
   1  10   6       38.95      108.42     99.48 o 
   2  10   6      666.68      594.44     60.68 o 
   3  10   6      269.06      217.50     45.90 o 
   4  10   6       50.77       54.10     41.48 o 
   5  10   6        0.32       15.95     38.57 o 
   6  10   6       10.73       67.83     37.49 o 
   1  11   6      136.55      242.15     96.14 o 
   2  11   6      179.76      188.15     45.06 o 
   3  11   6        2.77       19.02     44.15 o 
   4  11   6       42.81      134.32     37.52 o 
   1   1   7     1118.33     1017.46     29.71 o 
   2   1   7     4420.54     4779.05    178.78 o 
   3   1   7      157.84      149.46     16.23 o 
   4   1   7     3676.15     3886.39     70.17 o 
   5   1   7       24.76       21.59     20.89 o 
   6   1   7       21.98       23.76      6.99 o 
   7   1   7        1.61       43.41     29.06 o 
   8   1   7       34.13       10.22     26.73 o 
   9   1   7      207.88      168.08     35.37 o 
  10   1   7      330.34      336.37     41.74 o 
  11   1   7       53.52       69.78     32.68 o 
  12   1   7       14.54       65.67     32.85 o 
   0   2   7     3667.04     3427.03     81.79 o 
   1   2   7     1305.98     1095.86     31.28 o 
   2   2   7      305.01      281.45     19.68 o 
   3   2   7        0.13       17.94     11.12 o 
   4   2   7     1380.83     1469.23     95.05 o 
   5   2   7     5614.33     5770.48    139.02 o 
   6   2   7      165.83      181.07     25.53 o 
   7   2   7     1469.02     1417.63     72.52 o 
   8   2   7      364.73      385.16     40.43 o 
   9   2   7     2047.18     1961.88     77.47 o 
  10   2   7      191.54      175.54     37.09 o 
  11   2   7      294.17      295.20     41.56 o 
  12   2   7        3.47       18.00     29.32 o 
   1   3   7     2892.28     2964.33     56.47 o 
   2   3   7     3039.01     2947.14     76.51 o 
   3   3   7     5723.96     5756.18    156.54 o 
   4   3   7      378.62      416.98     29.24 o 
   5   3   7     2149.82     2122.16    142.90 o 
   6   3   7      126.00      149.20     71.06 o 
   7   3   7      177.46      145.61     38.94 o 
   8   3   7     1310.24     1351.33     65.52 o 
   9   3   7       49.75       51.42     37.58 o 
  10   3   7      100.45       54.88     54.75 o 
  11   3   7        4.69       15.18     34.79 o 
  12   3   7        0.03        6.00     31.05 o 
   0   4   7     1598.54     1691.36     72.40 o 
   1   4   7     2508.16     2647.52    175.61 o 
   2   4   7     1839.97     1894.77     77.12 o 
   3   4   7      379.66      426.41     30.04 o 
   4   4   7       39.68       11.34     21.21 o 
   5   4   7      452.30      411.47     65.86 o 
   6   4   7       11.95       25.66     25.66 o 
   7   4   7       12.83       25.74     29.78 o 
   8   4   7      234.26      274.24     39.81 o 
   9   4   7       13.83       36.63     39.32 o 
  10   4   7      124.85       79.32     42.79 o 
  11   4   7        0.60       42.40     74.41 o 
   1   5   7     1126.23     1153.81     43.86 o 
   2   5   7     1163.02     1104.55     83.92 o 
   3   5   7      386.24      396.36     30.29 o 
   4   5   7      516.47      579.57     38.40 o 
   5   5   7       27.31        1.60     25.08 o 
   6   5   7     1122.61     1157.88     57.59 o 
   7   5   7      147.07      162.37     42.70 o 
   8   5   7      114.42      128.11     40.73 o 
   9   5   7       57.86       99.30     41.17 o 
  10   5   7       19.00       42.34     38.76 o 
  11   5   7       30.72       94.66     37.54 o 
   0   6   7      187.51      163.02     33.30 o 
   1   6   7     1398.19     1416.69     54.17 o 
   2   6   7       32.26       37.67     11.26 o 
   3   6   7     2224.45     2230.87    167.58 o 
   4   6   7       74.87       99.09     27.58 o 
   5   6   7      107.97      159.66     28.94 o 
   6   6   7      193.09      212.18     37.76 o 
   7   6   7      295.55      388.59     50.35 o 
   8   6   7        4.63       26.94     36.73 o 
   9   6   7        5.49        4.23     76.91 o 
  10   6   7       26.74       29.02     34.09 o 
   1   7   7      240.58      202.92     33.78 o 
   2   7   7      189.05      199.08     34.50 o 
   3   7   7      110.16       77.35     42.39 o 
   4   7   7      233.57      277.33     33.92 o 
   5   7   7        1.97       13.63     28.26 o 
   6   7   7       34.36       11.45     35.70 o 
   7   7   7      336.42      462.42     55.07 o 
   8   7   7       32.82       14.48     42.33 o 
   9   7   7       86.07      173.01     70.61 o 
  10   7   7       27.04       54.78     38.42 o 
   0   8   7      930.35      858.37     50.79 o 
   1   8   7      119.02       78.39     33.84 o 
   2   8   7      235.49      299.67     38.88 o 
   3   8   7      165.82      139.37     35.53 o 
   4   8   7      374.71      414.13     44.41 o 
   5   8   7        8.15       24.10     42.11 o 
   6   8   7     1386.91     1200.01    132.17 o 
   7   8   7      211.42      231.13     48.36 o 
   8   8   7       78.43      132.08     47.28 o 
   9   8   7       33.45        6.72     40.31 o 
   1   9   7       79.73      119.20     36.71 o 
   2   9   7      133.04      157.21     42.11 o 
   3   9   7      230.88      265.56     39.86 o 
   4   9   7       40.65      117.06     34.34 o 
   5   9   7      186.51      117.47     44.79 o 
   6   9   7      331.14      329.69     50.45 o 
   7   9   7       17.29       50.31     72.19 o 
   8   9   7        5.02       24.50     54.50 o 
   0  10   7      189.82      189.74     46.75 o 
   1  10   7      346.97      283.18     50.32 o 
   2  10   7      348.72      421.24     49.33 o 
   3  10   7      689.56      571.45    113.60 o 
   4  10   7       90.61       59.90     40.76 o 
   5  10   7      102.11       66.62     47.50 o 
   6  10   7       22.08      108.53     37.25 o 
   1  11   7      421.75      418.85     52.59 o 
   2  11   7        1.59       45.53     42.26 o 
   3  11   7       31.00       82.31     39.39 o 
   4  11   7       26.26       64.53     41.78 o 
   0   0   8   155376.28   158986.30   1600.85 o 
   1   0   8        5.23        2.53      9.10 o 
   2   0   8     2037.92     2158.39     45.45 o 
   3   0   8       88.65       96.54     15.50 o 
   4   0   8    10097.61     9828.55    110.38 o 
   5   0   8     1242.96     1331.03     71.50 o 
   6   0   8     4098.15     4112.83     87.32 o 
   7   0   8       43.73       39.37     24.30 o 
   8   0   8        3.77       17.22     47.67 o 
   9   0   8      115.94       77.87     74.28 o 
  10   0   8       56.57       38.21     33.42 o 
  11   0   8        3.32       20.45     37.08 o 
  12   0   8      169.24      138.90     45.51 o 
   1   1   8    43955.60    41021.21   1115.13 o 
   2   1   8     3847.21     4154.45    107.30 o 
   3   1   8     2064.42     1977.75     46.60 o 
   4   1   8        4.36        6.54     14.30 o 
   5   1   8      627.54      694.97     34.27 o 
   6   1   8      198.52      241.61     64.48 o 
   7   1   8      292.17      282.43     30.91 o 
   8   1   8      130.25      118.18     30.41 o 
   9   1   8        0.19        6.55     30.29 o 
  10   1   8      162.97      190.03     36.89 o 
  11   1   8        0.38       14.95     37.32 o 
  12   1   8       13.86       49.92     35.00 o 
   0   2   8   199821.03   200329.80  15917.89 o 
   1   2   8     7964.91     7887.44     83.44 o 
   2   2   8     1695.47     1486.41     65.47 o 
   3   2   8      469.21      449.33     26.21 o 
   4   2   8      967.74      958.49     42.51 o 
   5   2   8     1063.01     1105.66     54.19 o 
   6   2   8       23.52       44.79     21.66 o 
   7   2   8      458.27      459.28     49.53 o 
   8   2   8        7.72       10.47     31.20 o 
   9   2   8      343.81      365.66     69.31 o 
  10   2   8        4.01        6.58     30.68 o 
  11   2   8        9.22       42.41     29.67 o 
  12   2   8       21.92       14.91     31.08 o 
   1   3   8     2393.13     2288.13     51.76 o 
   2   3   8     4090.88     4013.47    127.50 o 
   3   3   8    11328.84    11098.60    241.59 o 
   4   3   8       72.92       61.97     34.76 o 
   5   3   8      310.44      276.07     39.30 o 
   6   3   8      315.22      347.73     32.20 o 
   7   3   8      284.08      235.94     35.53 o 
   8   3   8     1119.19     1083.30     60.14 o 
   9   3   8      402.77      415.32     57.21 o 
  10   3   8      416.48      457.86     75.52 o 
  11   3   8       36.66       54.38     61.28 o 
  12   3   8       38.21        6.23     68.48 o 
   0   4   8     7258.54     7651.46    342.91 o 
   1   4   8        0.10        0.81     17.10 o 
   2   4   8      443.15      446.01     31.05 o 
   3   4   8     2194.80     2437.55    117.25 o 
   4   4   8     1298.19     1308.29    158.51 o 
   5   4   8       37.67       24.26     22.04 o 
   6   4   8       24.17       20.79     23.81 o 
   7   4   8     1429.92     1302.22     64.24 o 
   8   4   8       97.19       92.45     46.97 o 
   9   4   8        5.13       21.68     35.38 o 
  10   4   8      155.87      148.89     40.87 o 
  11   4   8        2.86        1.27     35.44 o 
   1   5   8      439.62      509.30     31.44 o 
   2   5   8     1179.04     1369.78     80.16 o 
   3   5   8     1464.78     1656.31    186.28 o 
   4   5   8     1948.48     2101.67     64.63 o 
   5   5   8       62.76       47.91     66.69 o 
   6   5   8      391.81      391.07     42.67 o 
   7   5   8      290.51      386.98     44.05 o 
   8   5   8      657.36      755.76     86.15 o 
   9   5   8       27.84       41.83     42.00 o 
  10   5   8       72.79       64.52     41.67 o 
  11   5   8        1.24       52.66     52.66 o 
   0   6   8      478.06      512.29     43.03 o 
   1   6   8       36.70       38.60     23.17 o 
   2   6   8      200.66      208.26     30.59 o 
   3   6   8       99.04      136.57     27.06 o 
   4   6   8       21.29       26.18     36.71 o 
   5   6   8       31.66       22.67     28.03 o 
   6   6   8        6.78       67.30     31.01 o 
   7   6   8      110.20      149.72     51.02 o 
   8   6   8        0.52       64.09     34.38 o 
   9   6   8      211.93      138.40     52.07 o 
  10   6   8        8.52       18.79     45.47 o 
   1   7   8        7.60       39.09     27.58 o 
   2   7   8     2610.53     2720.07    173.34 o 
   3   7   8       21.21        1.79     29.54 o 
   4   7   8       22.78       11.40     43.69 o 
   5   7   8       86.28      111.05     46.79 o 
   6   7   8      197.71      219.86     38.18 o 
   7   7   8        6.16       27.45     40.93 o 
   8   7   8      178.50      135.03     53.62 o 
   9   7   8       27.33       24.74     45.61 o 
  10   7   8       32.56        6.61     53.68 o 
   0   8   8     1018.70     1065.09     57.00 o 
   1   8   8      107.89      162.32     73.56 o 
   2   8   8      756.94      749.98     88.21 o 
   3   8   8       94.88       69.96     50.92 o 
   4   8   8        9.09       50.93     33.44 o 
   5   8   8       34.59       46.10     35.37 o 
   6   8   8      100.33      127.65     37.66 o 
   7   8   8        0.26       75.04     38.50 o 
   8   8   8       40.42        2.92     47.90 o 
   9   8   8       11.36       11.87     42.83 o 
   1   9   8       66.72      141.03     60.70 o 
   2   9   8     1478.78     1464.47     86.44 o 
   3   9   8       29.50       49.14     33.37 o 
   4   9   8       97.58      101.94     35.31 o 
   5   9   8       33.81       10.09     34.27 o 
   6   9   8       10.15       88.26     48.71 o 
   7   9   8        3.20       57.76     36.20 o 
   8   9   8        0.62       26.83     49.28 o 
   0  10   8       49.39       20.06     36.68 o 
   1  10   8        0.32       57.01     68.03 o 
   2  10   8       42.09       42.41     42.41 o 
   3  10   8       30.11       82.38     58.26 o 
   4  10   8        0.17       56.02     32.73 o 
   5  10   8        5.65       57.14     34.33 o 
   6  10   8       65.48       42.50     43.70 o 
   1  11   8       44.96       63.63     55.47 o 
   2  11   8      134.54      142.39     43.95 o 
   3  11   8        0.19       38.53     63.20 o 
   4  11   8        2.25       43.71     43.71 o 
   1   1   9     7564.30     7774.16    176.27 o 
   2   1   9     7146.11     7694.14    111.40 o 
   3   1   9       38.74       28.60     12.61 o 
   4   1   9       90.79      110.65     33.09 o 
   5   1   9      485.04      534.80     32.21 o 
   6   1   9       57.27       21.49     21.41 o 
   7   1   9      153.28      185.63     28.48 o 
   8   1   9       51.88       59.37     25.51 o 
   9   1   9       43.79       49.51     41.63 o 
  10   1   9        7.77        4.47     32.12 o 
  11   1   9        2.05        5.75     36.67 o 
  12   1   9        0.00       45.23     33.58 o 
   0   2   9   125744.98   126035.25   8186.54 o 
   2   2   9      885.10      835.07     27.64 o 
   3   2   9     3472.80     3408.54     63.38 o 
   4   2   9      443.84      415.32     35.94 o 
   5   2   9       92.75       45.77     20.22 o 
   6   2   9      260.18      241.71     29.06 o 
   7   2   9       29.94       83.62     26.42 o 
   8   2   9      590.20      512.80     46.92 o 
   9   2   9      568.33      453.15     73.83 o 
  10   2   9      242.49      212.54     38.61 o 
  11   2   9       11.27       32.05     33.56 o 
  12   2   9        6.37       44.12     35.74 o 
   1   3   9      882.01      951.74     34.94 o 
   2   3   9      134.66      135.59     18.92 o 
   3   3   9       54.43       38.55     24.67 o 
   4   3   9        1.12       17.95     18.86 o 
   5   3   9     1303.63     1241.70     48.94 o 
   6   3   9      545.23      522.76     42.58 o 
   7   3   9       17.75       26.54     51.82 o 
   8   3   9     1420.65     1559.26     66.15 o 
   9   3   9     1042.88      945.58     59.73 o 
  10   3   9       47.62       51.92     15.48 o 
  11   3   9        0.85       19.41     31.21 o 
  12   3   9       18.36       11.98     31.43 o 
   0   4   9     5375.96     5001.24    116.81 o 
   1   4   9      333.01      384.98     27.71 o 
   2   4   9     4477.58     4584.00    119.76 o 
   3   4   9     1042.66     1012.79     49.15 o 
   4   4   9      865.23      874.42     45.09 o 
   5   4   9      546.15      570.36     37.82 o 
   6   4   9        4.44       13.86     23.86 o 
   7   4   9       34.23       22.98     46.91 o 
   8   4   9      587.27      568.47     49.35 o 
   9   4   9      154.08      134.06     39.54 o 
  10   4   9       54.82       27.50     39.38 o 
  11   4   9       21.47       25.05     50.82 o 
   1   5   9       20.44       33.68     31.66 o 
   2   5   9     1211.86     1176.31     47.43 o 
   3   5   9      378.81      361.24     32.71 o 
   4   5   9      142.92      135.06     26.81 o 
   5   5   9        0.22       10.83     23.38 o 
   6   5   9        3.59       46.38     32.92 o 
   7   5   9     1509.41     1646.91     72.34 o 
   8   5   9      116.80       90.60     42.63 o 
   9   5   9      131.38      133.13     46.01 o 
  10   5   9       44.94       21.60     41.81 o 
  11   5   9       77.09       83.70     44.76 o 
   0   6   9      219.31      249.84     38.78 o 
   1   6   9      983.57      926.39     51.63 o 
   2   6   9     2399.05     2530.99    217.75 o 
   3   6   9      578.63      591.82     43.09 o 
   4   6   9       32.28       60.40     26.34 o 
   5   6   9      169.10      169.45     29.67 o 
   6   6   9      540.56      574.56     49.83 o 
   7   6   9      234.67      139.72     46.16 o 
   8   6   9      848.21      867.14     65.37 o 
   9   6   9      150.48      129.80     60.80 o 
  10   6   9      291.24      249.34     53.08 o 
   1   7   9      761.81      777.44     94.82 o 
   2   7   9      279.69      340.21     57.98 o 
   3   7   9      284.48      292.28     36.28 o 
   4   7   9      162.61      180.86     34.04 o 
   5   7   9        6.77       14.58     28.63 o 
   6   7   9       25.65       81.08     74.76 o 
   7   7   9       56.14       73.61     40.55 o 
   8   7   9      234.56      262.18     47.24 o 
   9   7   9       15.59       26.00     40.15 o 
  10   7   9       50.74       71.77     47.83 o 
   0   8   9      700.29      647.49    169.81 o 
   1   8   9      370.16      298.87     42.10 o 
   2   8   9     1261.60     1309.98    114.08 o 
   3   8   9      256.53      317.59     38.94 o 
   4   8   9      515.52      531.16     49.79 o 
   5   8   9      169.66      179.16     37.88 o 
   6   8   9      596.52      600.03     68.38 o 
   7   8   9      618.09      637.10     99.21 o 
   8   8   9        1.80       12.42     37.36 o 
   9   8   9        1.84       35.71     40.66 o 
   1   9   9     1098.81     1066.44     62.63 o 
   2   9   9       16.42       18.86     36.56 o 
   3   9   9      110.71       72.90     43.25 o 
   4   9   9      111.17      122.52    132.17 o 
   5   9   9        0.72        2.74     32.76 o 
   6   9   9        6.02       14.99     65.38 o 
   7   9   9       22.36        6.76     40.35 o 
   0  10   9       44.68      135.44     39.85 o 
   1  10   9      181.49      120.59     42.61 o 
   2  10   9       51.71       78.48     35.37 o 
   3  10   9      440.14      391.36     54.23 o 
   4  10   9        1.08       34.19     40.93 o 
   5  10   9       32.85       67.51     38.47 o 
   6  10   9        0.92       14.40     41.05 o 
   1  11   9       12.00        9.74     38.06 o 
   2  11   9       64.99      124.84     85.05 o 
   3  11   9       79.43       67.80     63.73 o 
   4  11   9       38.95       25.47     41.09 o 
   1   0  10     2344.00     2253.68     44.66 o 
   2   0  10      703.92      762.49     28.41 o 
   3   0  10      296.22      284.21     37.08 o 
   4   0  10     6205.41     6245.28     89.82 o 
   5   0  10     1162.25     1161.47    162.53 o 
   6   0  10      872.60      935.00     43.77 o 
   7   0  10      872.00      890.09     47.58 o 
   8   0  10      127.23      181.71     31.68 o 
   9   0  10      401.25      382.51     72.63 o 
  10   0  10      692.16      679.66     55.70 o 
  11   0  10      188.57      277.37     45.17 o 
  12   0  10       16.43       52.11     39.68 o 
   1   1  10     2136.27     1824.47     48.78 o 
   2   1  10       12.24       20.23     11.61 o 
   3   1  10       42.79       23.85     18.35 o 
   4   1  10     4109.35     4249.77     77.95 o 
   5   1  10       57.69       27.69     22.43 o 
   6   1  10      144.24      130.90     25.51 o 
   7   1  10     1053.93     1021.92     71.13 o 
   8   1  10       10.98       11.41     27.00 o 
   9   1  10      269.23      248.34     52.57 o 
  10   1  10        0.05       37.74     62.70 o 
  11   1  10        2.15       19.49     30.20 o 
  12   1  10       13.84        5.98     31.08 o 
   0   2  10      214.12      158.57    132.29 o 
   1   2  10     2887.81     3015.34     74.51 o 
   2   2  10      474.93      400.09     23.89 o 
   3   2  10      604.71      564.81     33.89 o 
   4   2  10        0.83       22.30     22.30 o 
   5   2  10       11.44       51.79     39.15 o 
   6   2  10      167.63      174.55     25.37 o 
   7   2  10     2006.03     1859.39     66.46 o 
   8   2  10     1113.79     1131.17     57.70 o 
   9   2  10       65.96       91.08     33.74 o 
  10   2  10        0.37       24.53     29.61 o 
  11   2  10        1.84       30.89     30.89 o 
  12   2  10        5.60       14.34     36.31 o 
   1   3  10     5494.22     4930.82    170.69 o 
   2   3  10        0.00       15.94     15.94 o 
   3   3  10       59.88       39.79     24.54 o 
   4   3  10       69.34       20.35     21.67 o 
   5   3  10        7.69       18.68     21.16 o 
   6   3  10       39.31       56.05     31.84 o 
   7   3  10       33.00        0.28     27.72 o 
   8   3  10      249.34      223.29     42.47 o 
   9   3  10       44.60       45.89     34.01 o 
  10   3  10       65.77      101.08     36.59 o 
  11   3  10        8.24       53.60     29.90 o 
   0   4  10      345.17      354.86     48.59 o 
   1   4  10    12967.69    12532.82    131.75 o 
   2   4  10     6780.06     6875.80    138.71 o 
   3   4  10       16.93       43.99     20.91 o 
   4   4  10       17.27       15.19     18.01 o 
   5   4  10      315.44      261.48     29.28 o 
   6   4  10      638.81      587.40     45.10 o 
   7   4  10      380.16      443.47     46.62 o 
   8   4  10       88.52       95.03     40.29 o 
   9   4  10      586.36      611.61     54.44 o 
  10   4  10        1.67       11.71     63.78 o 
  11   4  10       82.77       66.10     33.80 o 
   1   5  10       21.71       10.70     20.30 o 
   2   5  10      166.32      191.77     25.53 o 
   3   5  10       38.52        4.23     23.95 o 
   4   5  10      779.52      796.62     90.38 o 
   5   5  10       28.29       58.62     33.02 o 
   6   5  10       83.33      101.71     32.68 o 
   7   5  10       65.44       86.41     37.06 o 
   8   5  10      174.38      205.30     42.39 o 
   9   5  10       36.23        4.31     62.38 o 
  10   5  10       39.37       67.02     41.13 o 
  11   5  10       18.06       48.19     38.15 o 
   0   6  10      166.27      191.12     29.95 o 
   1   6  10      119.81      147.32     27.83 o 
   2   6  10       15.56       58.79     34.63 o 
   3   6  10      176.85      182.56     36.90 o 
   4   6  10        0.15       21.69     26.94 o 
   5   6  10      159.37      192.12     50.71 o 
   6   6  10       43.23      111.73     32.41 o 
   7   6  10      546.74      508.15     54.46 o 
   8   6  10       28.70       42.39     79.99 o 
   9   6  10        2.05       33.10     34.64 o 
  10   6  10        3.05       46.75     46.75 o 
   1   7  10     1224.07     1057.75     53.46 o 
   2   7  10        4.26       38.02     27.02 o 
   3   7  10      353.48      322.89     42.31 o 
   4   7  10      171.78      111.87     33.74 o 
   5   7  10       11.87       36.70     29.44 o 
   6   7  10       71.19       75.47     33.86 o 
   7   7  10       11.81       58.14     33.96 o 
   8   7  10      103.66      101.92    109.16 o 
   9   7  10      166.74      138.58     45.88 o 
   0   8  10        0.04       40.01     32.72 o 
   1   8  10     1424.70     1455.00     88.64 o 
   2   8  10      511.12      446.42    102.44 o 
   3   8  10      989.82      953.33     58.98 o 
   4   8  10      102.31      142.33     47.59 o 
   5   8  10        5.36       35.57     35.57 o 
   6   8  10        1.52       25.48     36.85 o 
   7   8  10       35.74      158.27     43.28 o 
   8   8  10       11.15       24.07     36.30 o 
   9   8  10       25.71       86.75     44.20 o 
   1   9  10       20.86       80.00     39.20 o 
   2   9  10        3.55       36.81     36.81 o 
   3   9  10       57.03        9.49     57.90 o 
   4   9  10       11.94       29.19     32.54 o 
   5   9  10        0.02       17.02     34.34 o 
   6   9  10      131.84      116.16     38.04 o 
   7   9  10      192.97      152.40     43.90 o 
   0  10  10        6.37       63.20     37.85 o 
   1  10  10      153.49      124.05     40.97 o 
   2  10  10      101.55      114.23     42.12 o 
   3  10  10      433.74      416.59     53.70 o 
   4  10  10       22.12        1.29     68.61 o 
   5  10  10        0.35       10.90     76.30 o 
   6  10  10       11.18       37.46     37.66 o 
   1  11  10      360.64      272.29     53.53 o 
   2  11  10       35.40       11.06     41.60 o 
   3  11  10       89.80      138.48     95.36 o 
   4  11  10       62.01       60.68     39.99 o 
   2   1  11      826.57      838.25     45.24 o 
   3   1  11     1457.01     1533.17     63.80 o 
   4   1  11      304.62      286.03     33.86 o 
   5   1  11      649.58      755.98     49.80 o 
   6   1  11      377.88      363.20     46.30 o 
   7   1  11      316.38      366.74     45.85 o 
   8   1  11      131.30      232.38     47.64 o 
   9   1  11      643.27      563.39     70.43 o 
  10   1  11       87.22      121.87     51.75 o 
  11   1  11      112.35      101.14     50.03 o 
  12   1  11        0.33       10.40     39.14 o 
   0   2  11     9599.08    11291.15    166.68 o 
   1   2  11     2061.15     1941.81     66.42 o 
   2   2  11     1802.10     1853.47     64.84 o 
   3   2  11     1125.33     1089.72     55.73 o 
   4   2  11      921.86      989.54     58.24 o 
   5   2  11      196.98      194.35     40.17 o 
   6   2  11     1204.88     1251.27     70.60 o 
   7   2  11      476.26      520.27     53.19 o 
   8   2  11     1784.33     1646.36     98.88 o 
   9   2  11      163.14      230.00     51.48 o 
  10   2  11        0.60       13.60     49.69 o 
  11   2  11       19.93       56.86     40.19 o 
  12   2  11       19.38       42.45     42.45 o 
   1   3  11      547.97      637.05     45.83 o 
   2   3  11      117.55      149.19     29.50 o 
   3   3  11     1741.84     1865.37     74.08 o 
   4   3  11        0.31       27.23     27.23 o 
   5   3  11     1109.91     1168.41     66.28 o 
   6   3  11     1008.43     1041.36     72.79 o 
   7   3  11      503.02      518.60     54.71 o 
   8   3  11      995.46      963.35     77.89 o 
   9   3  11      130.51      153.16     51.42 o 
  10   3  11       64.93       56.17     49.87 o 
  11   3  11       47.81       72.39     49.57 o 
   0   4  11        9.60       29.17     28.57 o 
   1   4  11      287.63      286.38     38.38 o 
   2   4  11      237.79      285.44     37.75 o 
   3   4  11     2116.97     2508.83     90.13 o 
   4   4  11       29.54       41.88     31.99 o 
   5   4  11      315.29      345.34     45.89 o 
   6   4  11        1.58       39.06     39.06 o 
   7   4  11     1769.61     1691.91    101.28 o 
   8   4  11      574.38      490.16     71.03 o 
   9   4  11        7.45       57.07     50.80 o 
  10   4  11       23.43       45.71     43.52 o 
  11   4  11       83.09       20.66     57.94 o 
   1   5  11      302.30      264.95     37.35 o 
   2   5  11      116.62      114.62     34.91 o 
   3   5  11      252.92      239.45     40.40 o 
   4   5  11      361.24      383.59     52.01 o 
   5   5  11      105.08      109.08     39.94 o 
   6   5  11     1543.90     1716.68     97.26 o 
   7   5  11        9.00       43.35     50.58 o 
   8   5  11        0.64       47.84     55.02 o 
   9   5  11      112.82       93.03     57.92 o 
  10   5  11        0.79       27.42     56.53 o 
  11   5  11        6.94       11.43     50.93 o 
   0   6  11      157.16       99.76     37.27 o 
   1   6  11        7.53        0.00     31.23 o 
   2   6  11       87.99      150.18     37.69 o 
   3   6  11       56.41       23.66     39.64 o 
   4   6  11        6.33       36.34     31.58 o 
   5   6  11      266.89      289.59     48.07 o 
   6   6  11      309.37      325.69     65.86 o 
   7   6  11       25.08       18.73     51.33 o 
   8   6  11      561.48      552.75     89.92 o 
   9   6  11        5.05       61.96     61.96 o 
  10   6  11       45.54        5.58     59.20 o 
   1   7  11        0.62       10.64     41.94 o 
   2   7  11      158.21      159.06     45.53 o 
   3   7  11       10.72       11.86     43.88 o 
   4   7  11       18.02       24.42     40.51 o 
   5   7  11      388.82      353.08     58.65 o 
   6   7  11       36.49       61.58     55.01 o 
   7   7  11       15.22       76.70     55.29 o 
   8   7  11        0.69       60.29     66.13 o 
   9   7  11      237.17      359.31     64.13 o 
   0   8  11       82.97      119.46     53.23 o 
   1   8  11     2376.84     2747.47    126.79 o 
   2   8  11       58.81       67.65     50.59 o 
   3   8  11      788.12      838.82     80.34 o 
   4   8  11       14.31       32.43     50.11 o 
   5   8  11       16.90       43.52     45.30 o 
   6   8  11       33.19        0.00     53.73 o 
   7   8  11      172.60      168.67     69.66 o 
   8   8  11      170.87      131.72     65.58 o 
   1   9  11      157.69      209.57     53.98 o 
   2   9  11      264.82      227.82     60.44 o 
   3   9  11        0.79       29.59     47.57 o 
   4   9  11       96.55       15.03     63.00 o 
   5   9  11        6.63       56.10     56.10 o 
   6   9  11       52.97        5.63     59.13 o 
   7   9  11        3.23       45.50     49.35 o 
   0  10  11      415.88      529.20     83.38 o 
   1  10  11      107.28       56.76     51.65 o 
   2  10  11      519.66      536.56     83.55 o 
   3  10  11        0.05        5.09     52.58 o 
   4  10  11      127.83      193.20     61.59 o 
   5  10  11      238.41      271.91     66.60 o 
   6  10  11       41.60      104.37     62.08 o 
   1  11  11        0.24       39.43     56.41 o 
   2  11  11        2.96        5.47     59.10 o 
   3  11  11        8.30       62.46     62.46 o 
   0   0  12    25891.84    25456.09    264.69 o 
   1   0  12   231567.52   235731.33   3547.70 o 
   2   0  12     2425.19     2119.55     69.59 o 
   3   0  12    11686.96    11842.59    176.74 o 
   4   0  12     2695.66     2544.56     89.05 o 
   5   0  12     7162.49     7683.45    160.48 o 
   6   0  12      139.75       60.74     58.92 o 
   7   0  12        0.06       70.88     30.55 o 
   8   0  12       58.84      113.51     36.81 o 
   9   0  12      987.92      892.13     91.97 o 
  10   0  12       30.86        5.40     46.26 o 
  11   0  12       40.18       49.71     54.90 o 
  12   0  12       50.65       51.73     57.11 o 
   1   1  12      443.20      554.14     39.33 o 
   2   1  12     2872.81     2816.20     79.92 o 
   3   1  12       17.16       39.91     23.58 o 
   4   1  12      419.27      448.45     39.84 o 
   5   1  12       30.46        7.78     30.50 o 
   6   1  12      646.45      672.93     57.71 o 
   7   1  12       80.68      106.51     38.84 o 
   8   1  12      986.04      839.99     75.30 o 
   9   1  12      654.46      619.14     71.02 o 
  10   1  12       30.02       23.87     48.85 o 
  11   1  12       62.58        0.00     48.16 o 
  12   1  12       12.85        5.39     46.10 o 
   0   2  12    29698.59    29170.31    330.35 o 
   1   2  12    11473.01    11306.70    159.29 o 
   2   2  12      121.82      137.92     26.07 o 
   3   2  12     1295.38     1637.38     66.06 o 
   4   2  12       73.44       42.96     30.59 o 
   5   2  12     3964.16     4396.31    125.55 o 
   6   2  12       20.67       23.43      6.79 o 
   7   2  12      125.67      131.76     42.00 o 
   8   2  12      200.53      200.67     46.78 o 
   9   2  12      645.15      546.15     66.22 o 
  10   2  12        5.86        4.70     44.89 o 
  11   2  12       31.75        4.89     44.98 o 
  12   2  12        0.44       14.68     44.92 o 
   1   3  12      832.10      724.36     46.63 o 
   2   3  12     1583.21     1473.86     65.29 o 
   3   3  12      710.27      757.66     55.42 o 
   4   3  12       15.99        5.17     29.92 o 
   5   3  12      685.87      740.81     54.04 o 
   6   3  12      804.18      762.47     65.13 o 
   7   3  12       15.09        7.48     40.86 o 
   8   3  12      317.36      205.89     56.57 o 
   9   3  12       89.90      109.92     49.22 o 
  10   3  12       48.56       37.37     51.90 o 
  11   3  12      144.23      173.42     51.40 o 
   0   4  12       30.38       59.85     30.81 o 
   1   4  12       82.09       98.53     30.01 o 
   2   4  12       11.68        7.35     26.58 o 
   3   4  12      551.87      571.78     50.89 o 
   4   4  12      185.82      201.34     32.31 o 
   5   4  12      344.91      260.55     42.56 o 
   6   4  12      934.92      966.50     71.67 o 
   7   4  12      504.47      400.69     69.13 o 
   8   4  12      696.12      643.77     76.42 o 
   9   4  12      204.67      165.71     58.99 o 
  10   4  12      150.36      220.58     58.21 o 
  11   4  12       30.08       56.73     41.44 o 
   1   5  12     1847.96     1846.70     81.60 o 
   2   5  12       49.82       38.62     30.54 o 
   3   5  12     1419.33     1711.68     82.23 o 
   4   5  12       68.93       64.36     26.91 o 
   5   5  12        2.30       37.20     37.20 o 
   6   5  12      639.60      640.06     71.52 o 
   7   5  12     2467.48     2612.30    124.82 o 
   8   5  12      137.51      166.93     57.22 o 
   9   5  12      960.52      969.83     98.02 o 
  10   5  12        2.25       55.38     55.38 o 
  11   5  12       17.20        5.58     54.79 o 
   0   6  12      660.09      649.91     63.19 o 
   1   6  12      538.00      565.18     54.05 o 
   2   6  12        2.46        6.43     36.85 o 
   3   6  12      110.80      130.51     44.09 o 
   4   6  12      545.86      520.13     62.87 o 
   5   6  12       11.34       39.94     41.73 o 
   6   6  12      111.77       87.49     51.53 o 
   7   6  12        8.52       71.21     49.07 o 
   8   6  12      267.33      206.70     67.51 o 
   9   6  12        8.24       71.46     52.45 o 
  10   6  12       68.07       17.57     57.63 o 
   1   7  12      536.78      472.89     60.81 o 
   2   7  12      127.04       82.43     54.16 o 
   3   7  12       47.36       59.04     38.97 o 
   4   7  12      116.15      112.08     45.07 o 
   5   7  12       56.20       93.39     41.64 o 
   6   7  12      100.04       52.93     55.91 o 
   7   7  12      356.57      345.30     62.08 o 
   8   7  12       43.44       44.12     62.12 o 
   9   7  12       31.92       69.62     58.39 o 
   0   8  12      376.18      398.69     69.41 o 
   1   8  12      419.74      519.04     73.48 o 
   2   8  12      155.65       80.98     56.34 o 
   3   8  12      152.14      207.96     55.22 o 
   4   8  12       60.34      111.62     45.24 o 
   5   8  12      126.54       49.23     54.50 o 
   6   8  12      176.22      290.30     69.81 o 
   7   8  12      171.85      158.64     72.17 o 
   8   8  12        6.26       17.26     56.79 o 
   1   9  12        4.75       13.91     48.10 o 
   2   9  12        0.20       19.10     48.65 o 
   3   9  12        2.88       68.80     48.56 o 
   4   9  12        1.14       46.04     58.12 o 
   5   9  12        0.14       42.74     62.11 o 
   6   9  12        5.31       44.26     58.27 o 
   7   9  12      112.06      166.33     64.35 o 
   0  10  12        5.56        0.00     55.58 o 
   1  10  12       26.38       99.12     58.90 o 
   2  10  12       91.20       89.95     64.49 o 
   3  10  12        3.73       37.70     55.14 o 
   4  10  12        0.03       56.79     56.79 o 
   5  10  12        7.88      170.57     60.68 o 
   6  10  12       85.12       66.99     66.99 o 
   1  11  12        1.64       11.46     52.40 o 
   2  11  12        4.76       45.73     58.25 o 
   3  11  12       18.81       63.67     63.67 o 
   1   1  13       27.54       14.72     21.78 o 
   2   1  13        8.06       29.30     20.93 o 
   3   1  13      509.01      503.70     43.43 o 
   4   1  13     1877.49     2223.33     81.91 o 
   5   1  13       92.21       54.43     32.30 o 
   6   1  13        2.23       35.05     35.05 o 
   7   1  13     1017.93     1051.91     75.73 o 
   8   1  13      498.88      502.34     58.35 o 
   9   1  13      980.61     1015.68     89.41 o 
  10   1  13        2.52       38.20     42.63 o 
  11   1  13      110.39       96.80     53.14 o 
  12   1  13        2.31        5.33     43.18 o 
   1   2  13     8049.39     7802.20    134.07 o 
   2   2  13      207.38      253.87     32.81 o 
   3   2  13      525.95      701.86     48.42 o 
   4   2  13        1.95       26.89     25.15 o 
   5   2  13     1674.29     1802.16     84.78 o 
   6   2  13      388.96      406.44     51.17 o 
   7   2  13      627.71      583.23     63.77 o 
   8   2  13     1594.75     1423.71     95.47 o 
   9   2  13       23.21        0.00     47.96 o 
  10   2  13      624.87      510.29     70.96 o 
  11   2  13        1.57       49.21     49.21 o 
   1   3  13     3070.54     2675.35     83.60 o 
   2   3  13     5409.45     5234.79    118.93 o 
   3   3  13       81.39      171.86     31.09 o 
   4   3  13      121.78      174.88     33.72 o 
   5   3  13       28.04        2.88     33.34 o 
   6   3  13      761.74      716.18     68.62 o 
   7   3  13      776.07      587.95     65.20 o 
   8   3  13      284.12      365.77     58.81 o 
   9   3  13      244.64      127.83     57.96 o 
  10   3  13        8.62       37.48     43.13 o 
  11   3  13        4.39       19.47     46.07 o 
   0   4  13      314.24      271.82     44.32 o 
   1   4  13      153.28       99.29     30.29 o 
   2   4  13       23.48       29.13     27.44 o 
   3   4  13     1314.31     1424.17     72.75 o 
   4   4  13      295.40      262.95     41.15 o 
   5   4  13       37.76      134.87     36.30 o 
   6   4  13      677.23      690.19     62.11 o 
   7   4  13       72.71       99.35     51.99 o 
   8   4  13       28.55       43.83     44.98 o 
   9   4  13       28.48       51.92     51.36 o 
  10   4  13       59.69       39.84     56.10 o 
  11   4  13        8.48       96.66     50.26 o 
   1   5  13       67.73       18.91     31.51 o 
   2   5  13        0.02       47.94     27.39 o 
   3   5  13      163.44      213.71     39.06 o 
   4   5  13       22.13       19.69     39.97 o 
   5   5  13      174.18      176.04     38.60 o 
   6   5  13      539.71      584.28     64.78 o 
   7   5  13      358.45      441.14     62.34 o 
   8   5  13       43.36        0.00     53.42 o 
   9   5  13       54.98       76.80     58.17 o 
  10   5  13        6.09       91.27     43.48 o 
   0   6  13     1392.66     1289.99     83.19 o 
   1   6  13        5.89        3.50     31.46 o 
   2   6  13      146.96      131.88     47.05 o 
   3   6  13      198.87      201.30     44.92 o 
   4   6  13      180.47      189.72     45.82 o 
   5   6  13      344.32      343.15     52.66 o 
   6   6  13      213.46      215.47     52.84 o 
   7   6  13      954.81     1010.58     87.83 o 
   8   6  13        3.99       15.76     57.22 o 
   9   6  13      102.45      186.61     61.25 o 
  10   6  13        1.88       39.81     52.19 o 
   1   7  13      167.01      170.95     46.99 o 
   2   7  13       13.13       68.50     41.57 o 
   3   7  13      694.16      707.76     73.54 o 
   4   7  13       53.66       49.50     49.50 o 
   5   7  13        0.45       49.62     39.59 o 
   6   7  13        6.05       67.27     46.04 o 
   7   7  13       17.29       67.33     49.18 o 
   8   7  13      270.59      329.90     63.23 o 
   9   7  13       41.04      121.34     53.74 o 
   0   8  13     2810.65     2835.65    130.55 o 
   1   8  13     2733.78     2707.75    129.44 o 
   2   8  13        0.09       56.10     49.67 o 
   3   8  13      161.35      174.84     59.65 o 
   4   8  13       43.32       18.71     47.92 o 
   5   8  13        8.76       59.42     50.09 o 
   6   8  13      122.97       72.83     64.15 o 
   7   8  13      462.44      588.84     77.38 o 
   8   8  13       58.42      109.25     49.11 o 
   1   9  13      100.62       23.73     60.20 o 
   2   9  13       47.93      188.75     47.91 o 
   3   9  13       10.68       49.50     58.71 o 
   4   9  13       41.26       20.61     60.11 o 
   5   9  13       74.90      112.20     56.67 o 
   6   9  13       19.15       11.13     57.33 o 
   7   9  13      378.82      362.35     81.79 o 
   0  10  13       60.24       68.69     51.66 o 
   1  10  13       53.73       31.65     53.12 o 
   2  10  13      196.25      165.66     72.69 o 
   3  10  13       23.56       48.68     55.96 o 
   4  10  13      128.27       78.02     63.08 o 
   5  10  13       18.86        5.42     59.70 o 
   1  11  13       20.27       67.41     67.41 o 
   2  11  13        8.33        5.95     60.08 o 
   3  11  13       49.17       52.49     66.41 o 
   0   0  14     9223.82     8359.83    193.51 o 
   1   0  14     1048.93     1035.41     56.16 o 
   2   0  14       50.65       30.28     23.16 o 
   3   0  14     1664.67     1742.68     69.05 o 
   4   0  14     1835.95     1778.86     76.79 o 
   5   0  14       11.21       25.48     28.51 o 
   6   0  14        3.37        0.00     29.24 o 
   7   0  14      111.57      199.27     45.23 o 
   8   0  14     1616.76     1839.30    101.81 o 
   9   0  14       15.82        4.83     47.11 o 
  10   0  14      120.82       87.23     57.16 o 
  11   0  14      160.69      115.27     68.03 o 
  12   0  14        0.04       22.83     47.24 o 
   1   1  14      219.45      199.99     30.99 o 
   2   1  14      266.98      205.79     30.93 o 
   3   1  14      195.41      228.91     31.16 o 
   4   1  14      425.80      517.63     45.04 o 
   5   1  14       10.70       29.87     29.87 o 
   6   1  14     1876.33     1911.69     89.27 o 
   7   1  14       12.30       43.06     37.17 o 
   8   1  14       74.19      136.99     48.97 o 
   9   1  14        0.10       17.71     46.81 o 
  10   1  14        8.30       33.66     44.70 o 
  11   1  14       15.64       66.36     40.23 o 
  12   1  14        5.04       52.31     52.31 o 
   1   2  14      920.55      724.10     51.52 o 
   2   2  14      920.14      932.05     52.23 o 
   3   2  14      800.80      741.18     53.40 o 
   4   2  14     2853.48     3125.21    101.37 o 
   5   2  14     1367.05     1419.44     76.03 o 
   6   2  14     1166.22     1278.69     74.35 o 
   7   2  14        4.99        3.43     33.15 o 
   8   2  14        9.13       47.64     42.61 o 
   9   2  14        0.98       47.85     40.78 o 
  10   2  14      243.54      320.11     52.49 o 
  11   2  14        0.70       39.78     39.78 o 
   1   3  14     1405.85     1106.67     61.05 o 
   2   3  14       58.15       23.82     33.23 o 
   3   3  14        1.46       33.64     26.35 o 
   4   3  14      341.81      393.41     44.27 o 
   5   3  14      444.36      450.19     49.71 o 
   6   3  14        0.42       34.78     34.78 o 
   7   3  14       17.21       18.66     39.02 o 
   8   3  14      170.24      225.27     46.06 o 
   9   3  14        1.34       17.69     42.36 o 
  10   3  14       15.35       32.54     48.30 o 
  11   3  14        6.98        0.00     48.88 o 
   0   4  14     5220.81     5739.62    135.60 o 
   1   4  14      304.97      262.97     42.26 o 
   2   4  14      442.19      463.36     45.01 o 
   3   4  14      163.93      123.13     38.06 o 
   4   4  14       95.80       82.00     37.32 o 
   5   4  14      361.01      319.84     47.41 o 
   6   4  14      393.69      521.75     53.89 o 
   7   4  14      533.02      472.96     68.54 o 
   8   4  14      427.92      504.12     66.32 o 
   9   4  14      168.53      141.36     56.55 o 
  10   4  14        4.78        0.00     55.60 o 
  11   4  14       93.49      151.68     55.46 o 
   1   5  14       50.25       77.77     32.92 o 
   2   5  14      475.94      472.73     53.78 o 
   3   5  14       14.15       36.93     35.80 o 
   4   5  14        5.67       49.87     30.95 o 
   5   5  14       16.34        7.52     40.46 o 
   6   5  14      606.71      623.81     68.08 o 
   7   5  14        0.15       45.77     45.77 o 
   8   5  14        0.20       24.00     50.84 o 
   9   5  14      195.78      274.99     60.98 o 
  10   5  14        0.34        0.00     53.57 o 
   0   6  14      395.62      394.93     58.13 o 
   1   6  14      261.18      287.29     45.76 o 
   2   6  14       33.78       73.72     31.67 o 
   3   6  14        4.76        6.93     33.50 o 
   4   6  14        7.72       11.05     39.55 o 
   5   6  14       23.34       32.76     46.22 o 
   6   6  14      448.65      433.49     64.61 o 
   7   6  14       12.11       28.62     48.48 o 
   8   6  14       60.10      134.02     68.45 o 
   9   6  14        0.14        0.00     53.45 o 
  10   6  14      187.17      175.43     63.74 o 
   1   7  14      243.14      173.74     56.74 o 
   2   7  14      341.11      373.97     57.67 o 
   3   7  14      563.64      462.48     68.32 o 
   4   7  14       10.90       33.90     47.35 o 
   5   7  14       63.09      104.28     39.83 o 
   6   7  14      308.97      392.59     69.04 o 
   7   7  14      215.28      227.73     62.59 o 
   8   7  14       86.24       38.55     58.97 o 
   9   7  14       49.40        5.45     67.62 o 
   0   8  14       94.40      139.11     54.69 o 
   1   8  14      247.82      219.19     69.56 o 
   2   8  14      522.72      438.08     66.41 o 
   3   8  14      261.78      190.17     66.30 o 
   4   8  14      408.95      401.59     68.58 o 
   5   8  14       17.57       49.74     49.74 o 
   6   8  14       15.57       73.35     53.30 o 
   7   8  14      319.71      391.48     73.80 o 
   8   8  14       26.04       92.18     55.64 o 
   1   9  14      129.52      154.17     53.13 o 
   2   9  14      214.48      224.82     66.12 o 
   3   9  14        0.04       30.33     50.36 o 
   4   9  14      148.30      124.60     55.19 o 
   5   9  14        4.65        0.00     51.18 o 
   6   9  14       62.52       22.09     66.26 o 
   7   9  14        0.29       75.02     60.02 o 
   0  10  14       77.62       53.39     62.47 o 
   1  10  14       77.83      143.66     55.77 o 
   2  10  14      143.48      241.57     61.09 o 
   3  10  14      191.70      300.96     60.08 o 
   4  10  14        6.24       10.98     48.86 o 
   5  10  14       45.77        5.91     68.88 o 
   1  11  14        8.29       17.31     58.98 o 
   2  11  14       47.04       98.38     61.29 o 
   1   1  15      212.95      232.19     30.77 o 
   2   1  15       55.95       28.32     23.01 o 
   3   1  15      386.15      376.68     44.17 o 
   4   1  15     2023.92     1956.78     80.88 o 
   5   1  15      605.44      642.99     53.28 o 
   6   1  15      122.32       78.54     39.28 o 
   7   1  15      120.94      169.50     46.66 o 
   8   1  15      880.12      749.31     80.67 o 
   9   1  15      186.93      189.96     56.48 o 
  10   1  15      232.56      210.12     59.96 o 
  11   1  15        0.16       57.05     57.05 o 
   1   2  15     5544.74     5205.21    113.72 o 
   2   2  15      344.62      394.00     46.58 o 
   3   2  15    11953.89    12026.04    191.93 o 
   4   2  15      276.02      397.03     45.15 o 
   5   2  15      205.48      170.30     38.23 o 
   6   2  15       13.60       42.64     33.42 o 
   7   2  15      956.22     1047.00     78.34 o 
   8   2  15      506.21      566.29     63.85 o 
   9   2  15       81.54       61.30     48.28 o 
  10   2  15      169.51      196.76     57.47 o 
   1   3  15     3598.41     3545.54    101.38 o 
   2   3  15     2474.83     2379.87     85.13 o 
   3   3  15      246.20      274.06     38.43 o 
   4   3  15      317.19      345.23     42.24 o 
   5   3  15        1.02       31.69     31.69 o 
   6   3  15        1.53       71.26     32.79 o 
   7   3  15       65.47      132.35     47.66 o 
   8   3  15      139.71      239.81     47.30 o 
   9   3  15        1.98        9.03     42.51 o 
  10   3  15       88.10        9.57     53.39 o 
  11   3  15       91.33        9.77     49.31 o 
   0   4  15       26.27       49.34     49.34 o 
   1   4  15      137.71      170.58     35.22 o 
   2   4  15       25.72        7.69     26.89 o 
   3   4  15      224.64      166.86     36.04 o 
   4   4  15       38.22        8.95     32.47 o 
   5   4  15       68.25       66.03     38.38 o 
   6   4  15       56.67      127.93     41.89 o 
   7   4  15        0.76       12.38     50.10 o 
   8   4  15      421.23      505.26     63.16 o 
   9   4  15       13.55       46.01     46.01 o 
  10   4  15      130.08       84.03     55.18 o 
  11   4  15       29.81       34.87     50.68 o 
   1   5  15        4.57        5.62     27.55 o 
   2   5  15      606.07      713.48     57.72 o 
   3   5  15      146.42      229.97     38.80 o 
   4   5  15       63.86       40.24     35.72 o 
   5   5  15      595.94      521.90     58.94 o 
   6   5  15      527.81      559.23     67.75 o 
   7   5  15        6.83       57.07     43.37 o 
   8   5  15      375.91      261.49     66.93 o 
   9   5  15      220.82      162.07     69.62 o 
  10   5  15        6.79       56.52     56.52 o 
   0   6  15      967.86     1057.31     70.73 o 
   1   6  15      150.96      169.53     39.65 o 
   2   6  15      134.21       67.93     41.10 o 
   3   6  15       40.93       39.48     47.48 o 
   4   6  15      240.04      289.03     48.94 o 
   5   6  15       43.58       32.96     41.64 o 
   6   6  15      254.75      235.32     53.32 o 
   7   6  15      546.38      604.89     77.28 o 
   8   6  15      356.16      405.93     66.81 o 
   9   6  15       58.19      129.98     62.26 o 
  10   6  15        3.66       22.14     48.89 o 
   1   7  15      528.50      479.98     63.50 o 
   2   7  15       11.13       27.15     47.95 o 
   3   7  15      214.12      271.81     54.36 o 
   4   7  15      163.87      136.76     50.42 o 
   5   7  15        7.77       63.78     40.58 o 
   6   7  15        9.65      116.76     44.51 o 
   7   7  15       12.36       57.16     49.16 o 
   8   7  15       67.77       32.94     65.90 o 
   9   7  15       65.61       17.14     76.07 o 
   0   8  15      428.59      482.84     69.66 o 
   1   8  15      104.56      126.30     58.20 o 
   2   8  15      560.99      687.07     80.52 o 
   3   8  15        1.07       31.74     48.47 o 
   4   8  15       51.24       95.02     39.16 o 
   5   8  15       38.53       20.05     54.45 o 
   6   8  15      137.84      141.85     63.55 o 
   7   8  15       21.28       66.20     52.29 o 
   8   8  15       48.76      194.76     59.18 o 
   1   9  15       13.96       33.94     51.78 o 
   2   9  15      155.49      256.74     57.75 o 
   3   9  15      244.31      358.97     64.28 o 
   4   9  15       12.64       51.91     47.39 o 
   5   9  15      228.92      275.52     68.04 o 
   6   9  15       52.58       10.94     61.76 o 
   7   9  15       17.53       17.48     60.38 o 
   0  10  15     1213.00     1332.77    109.35 o 
   1  10  15      203.18      155.51     65.69 o 
   2  10  15      146.49      140.96     69.09 o 
   3  10  15      189.78       60.72     65.70 o 
   4  10  15       64.48      100.68     49.53 o 
   5  10  15      230.67      171.62     76.75 o 
   1  11  15        0.00        0.00     42.53 o 
   2  11  15        0.22       54.95     54.95 o 
   0   0  16     8244.37     8189.20    189.60 o 
   1   0  16      391.59      440.88     38.24 o 
   2   0  16       51.12       67.46     27.82 o 
   3   0  16       98.00       73.25     31.22 o 
   4   0  16      105.37       29.05     68.40 o 
   5   0  16      431.90      489.37     51.80 o 
   6   0  16     3185.29     3351.37    121.15 o 
   7   0  16      242.76      270.63     51.32 o 
   8   0  16      313.04      320.10     67.42 o 
   9   0  16       78.56      215.01     59.13 o 
  10   0  16      116.41       87.91     59.58 o 
  11   0  16      156.54       82.05     65.10 o 
   1   1  16        3.51        4.03     20.74 o 
   2   1  16      227.64      218.91     31.69 o 
   3   1  16     8789.18     8679.41    161.18 o 
   4   1  16        0.00       32.19     26.22 o 
   5   1  16       34.98       32.80     32.80 o 
   6   1  16       58.87       64.23     39.85 o 
   7   1  16      124.37      132.32     46.08 o 
   8   1  16      148.46      171.90     53.03 o 
   9   1  16      125.25       64.31     52.93 o 
  10   1  16       15.29       49.24     48.15 o 
  11   1  16        4.12       54.54     54.54 o 
   1   2  16      658.95      711.97     50.17 o 
   2   2  16     9043.78     8536.66    156.18 o 
   3   2  16      760.34      720.73     57.81 o 
   4   2  16        0.33       13.22     32.20 o 
   5   2  16      155.68      126.84     38.63 o 
   6   2  16       86.24       80.96     43.06 o 
   7   2  16      419.22      448.46     59.19 o 
   8   2  16      209.29      328.67     54.68 o 
   9   2  16       16.26        0.00     41.09 o 
  10   2  16       34.67       14.44     42.79 o 
  11   2  16        2.58       47.03     47.03 o 
   1   3  16    11612.05    10616.87    176.86 o 
   2   3  16      426.37      407.56     41.52 o 
   3   3  16     1356.19     1435.44     73.33 o 
   4   3  16        1.00       13.95     27.34 o 
   5   3  16      218.76      196.65     37.64 o 
   6   3  16       87.04       76.33     42.09 o 
   7   3  16      213.36      210.40     56.23 o 
   8   3  16      597.60      744.50     67.18 o 
   9   3  16       25.84       13.69     44.77 o 
  10   3  16      201.80      265.01     54.90 o 
  11   3  16        0.44        4.60     44.17 o 
   1   4  16      543.31      553.45     48.08 o 
   2   4  16      102.85       59.82     35.90 o 
   3   4  16      300.00      254.14     38.43 o 
   4   4  16       99.70       97.52     33.80 o 
   5   4  16      750.48      662.71     62.13 o 
   6   4  16       59.97       66.58     42.53 o 
   7   4  16      252.57      272.03     56.19 o 
   8   4  16      400.01      405.36     60.64 o 
   9   4  16       95.11      127.00     52.17 o 
  10   4  16       79.66        0.00     55.25 o 
  11   4  16        3.59        5.02     48.37 o 
   1   5  16       56.75       81.34     40.11 o 
   2   5  16     3250.79     3169.56    112.72 o 
   3   5  16       38.65        3.34     33.90 o 
   4   5  16       41.56       40.89     37.52 o 
   5   5  16       13.39       40.59     37.22 o 
   6   5  16      631.17      607.85     69.68 o 
   7   5  16       27.78      114.66     37.66 o 
   8   5  16       78.89      123.14     54.66 o 
   9   5  16        9.98       30.38     52.23 o 
  10   5  16       47.83       88.45     50.76 o 
   0   6  16        6.26       13.70     36.94 o 
   1   6  16      667.81      749.51     60.56 o 
   2   6  16      142.90      137.91     42.96 o 
   3   6  16       31.48        7.36     39.05 o 
   4   6  16       44.03       65.40     43.78 o 
   5   6  16      202.72      181.71     49.72 o 
   6   6  16       15.88       46.27     46.27 o 
   7   6  16       48.96       76.52     51.01 o 
   8   6  16       17.48       51.11     52.78 o 
   9   6  16      100.33       10.70     67.40 o 
   1   7  16      344.04      281.13     57.85 o 
   2   7  16     1224.60     1163.51     87.47 o 
   3   7  16      365.08      365.69     62.48 o 
   4   7  16       58.34       64.78     45.29 o 
   5   7  16        4.66       64.19     44.14 o 
   6   7  16      327.90      210.19     69.11 o 
   7   7  16       10.12       72.66     57.45 o 
   8   7  16      158.10       65.35     65.35 o 
   9   7  16        9.97      146.99     60.90 o 
   0   8  16      532.80      510.22     75.61 o 
   1   8  16       28.54        4.63     50.38 o 
   2   8  16      226.96      340.22     63.79 o 
   3   8  16     1113.97     1020.97     86.71 o 
   4   8  16       12.07        0.00     52.48 o 
   5   8  16        0.08        0.00     44.23 o 
   6   8  16        0.35        0.00     57.72 o 
   7   8  16        3.36       54.86     54.86 o 
   8   8  16        2.58       79.95     49.24 o 
   1   9  16        0.02       54.42     48.12 o 
   2   9  16       32.84       99.39     50.54 o 
   3   9  16       24.21       10.15     58.09 o 
   4   9  16        3.11        5.03     50.87 o 
   5   9  16       38.38      140.66     55.17 o 
   6   9  16        3.96        5.39     51.83 o 
   0  10  16       58.79      131.56     69.75 o 
   1  10  16       72.26       86.57     55.85 o 
   2  10  16       11.66       16.59     60.28 o 
   3  10  16       13.39       27.90     53.60 o 
   4  10  16       37.05       11.31     55.48 o 
   5  10  16        0.80       45.81     60.55 o 
   1  11  16        1.84       34.77     47.06 o 
   1   1  17       23.04       22.91     26.35 o 
   2   1  17      527.88      474.72     43.26 o 
   3   1  17      318.04      243.67     41.40 o 
   4   1  17     1093.58     1009.18     69.31 o 
   5   1  17        2.11        9.53     28.59 o 
   6   1  17      398.48      402.36     54.76 o 
   7   1  17       36.38      107.99     36.00 o 
   8   1  17      592.97      594.39     72.85 o 
   9   1  17       71.05       69.78     59.00 o 
  10   1  17       24.13        9.80     56.59 o 
  11   1  17        5.44       20.91     49.96 o 
   1   2  17     1045.30     1073.01     59.43 o 
   2   2  17      310.18      172.46     43.67 o 
   3   2  17      265.33      248.54     43.12 o 
   4   2  17      257.96      311.98     43.51 o 
   5   2  17      316.44      372.18     49.96 o 
   6   2  17       26.07        3.44     32.62 o 
   7   2  17     1083.59     1013.39     80.76 o 
   8   2  17      324.68      322.25     62.33 o 
   9   2  17        0.16       46.87     46.87 o 
  10   2  17        3.87       43.08     49.24 o 
  11   2  17       22.09       99.14     42.42 o 
   1   3  17     7773.87     7956.60    153.77 o 
   2   3  17      169.23      159.71     33.02 o 
   3   3  17        0.66       20.81     29.03 o 
   4   3  17      535.10      569.33     54.38 o 
   5   3  17      350.72      415.02     47.42 o 
   6   3  17        1.69        7.24     40.08 o 
   7   3  17      444.98      454.30     64.11 o 
   8   3  17        0.01        4.33     43.80 o 
   9   3  17      122.53       86.18     51.18 o 
  10   3  17      117.58      185.35     52.89 o 
  11   3  17        0.80       50.06     50.06 o 
   0   4  17     6152.11     6727.78    177.13 o 
   1   4  17      288.67      355.58     55.18 o 
   2   4  17     1319.37     1455.00     75.26 o 
   3   4  17      753.50      653.40     57.72 o 
   4   4  17     1395.03     1174.85     71.67 o 
   5   4  17        5.14       10.49     34.78 o 
   6   4  17      105.60       89.60     43.14 o 
   7   4  17        2.66       41.17     44.47 o 
   8   4  17        0.02       22.07     46.29 o 
   9   4  17      130.83      174.45     58.15 o 
  10   4  17      154.04      162.06     48.97 o 
   1   5  17        0.27       14.90     32.56 o 
   2   5  17       52.15       64.01     38.30 o 
   3   5  17      190.69      163.79     37.93 o 
   4   5  17      185.64      145.05     41.52 o 
   5   5  17      287.87      280.78     49.59 o 
   6   5  17      294.11      358.70     56.89 o 
   7   5  17        2.57       45.92     45.92 o 
   8   5  17      118.25      142.18     55.90 o 
   9   5  17      125.85      115.01     50.18 o 
  10   5  17        4.10       41.28     48.16 o 
   0   6  17       10.38       46.95     46.95 o 
   1   6  17      850.58      712.35     68.57 o 
   2   6  17      130.91      115.76     44.18 o 
   3   6  17       91.92      157.21     36.93 o 
   4   6  17        0.00       26.95     30.33 o 
   5   6  17       11.66       54.08     39.44 o 
   6   6  17      247.29      165.54     63.06 o 
   7   6  17       62.73        5.02     57.41 o 
   8   6  17      177.11      168.51     56.72 o 
   9   6  17        9.47       48.15     52.86 o 
   1   7  17      280.19      305.00     61.46 o 
   2   7  17     1276.59     1174.39     91.22 o 
   3   7  17      346.33      323.83     63.52 o 
   4   7  17       47.84       54.39     54.39 o 
   5   7  17      103.56        4.54     44.15 o 
   6   7  17      217.49      181.21     59.10 o 
   7   7  17      144.05       88.14     62.09 o 
   8   7  17        8.04       49.03     50.64 o 
   9   7  17      104.24      218.88     63.72 o 
   0   8  17      406.54      400.19     70.75 o 
   1   8  17       35.52      107.70     47.80 o 
   2   8  17      761.08      675.63     77.67 o 
   3   8  17      438.90      437.03     70.94 o 
   4   8  17      105.00      106.11     55.32 o 
   5   8  17       29.52       10.09     49.86 o 
   6   8  17      272.97      211.35     69.16 o 
   7   8  17      145.20      126.97     58.35 o 
   8   8  17      446.32      347.20     82.76 o 
   1   9  17       42.10       99.74     52.44 o 
   2   9  17      297.43      231.29     73.91 o 
   3   9  17        6.87       20.67     53.64 o 
   4   9  17        7.98       68.58     50.33 o 
   5   9  17        6.96       97.55     55.04 o 
   6   9  17       30.70       62.85     62.85 o 
   0  10  17        8.76       49.80     62.82 o 
   1  10  17       19.82      103.83     50.52 o 
   2  10  17       35.34       65.83     55.41 o 
   3  10  17      127.36      138.69     62.30 o 
   4  10  17       22.87        5.85     61.76 o 
   0   0  18     1824.18     1559.67    133.87 o 
   1   0  18      556.28      508.35     42.76 o 
   2   0  18      801.02      843.01     55.65 o 
   3   0  18      584.65      595.94     50.46 o 
   4   0  18      130.07      104.16     33.90 o 
   5   0  18      244.37      174.93     43.28 o 
   6   0  18     1788.32     1773.90     97.12 o 
   7   0  18     1590.26     1692.30    100.99 o 
   8   0  18      615.46      696.33     75.49 o 
   9   0  18      518.38      486.02     71.45 o 
  10   0  18        7.46       89.57     51.02 o 
  11   0  18        0.01        5.31     46.23 o 
   1   1  18      172.81      132.40     28.54 o 
   2   1  18       20.16       21.46     21.46 o 
   3   1  18        3.22       20.58     32.93 o 
   4   1  18      367.25      371.07     43.93 o 
   5   1  18      127.89      150.51     39.27 o 
   6   1  18      363.98      399.48     55.88 o 
   7   1  18      553.56      625.96     66.14 o 
   8   1  18        4.90       21.48     49.93 o 
   9   1  18      813.80      858.20     84.97 o 
  10   1  18       14.93       75.69     48.66 o 
  11   1  18       34.16       21.21     43.41 o 
   1   2  18      868.83      781.71     56.27 o 
   2   2  18     1278.05     1446.90     70.47 o 
   3   2  18      493.60      498.53     50.24 o 
   4   2  18      239.61      247.08     46.11 o 
   5   2  18      287.16      194.40     45.17 o 
   6   2  18        6.64        3.42     34.77 o 
   7   2  18      178.04      155.95     50.86 o 
   8   2  18       59.52      144.63     49.32 o 
   9   2  18        1.25       55.80     55.80 o 
  10   2  18        5.71        0.00     47.44 o 
  11   2  18        0.24       44.91     44.91 o 
   1   3  18     1370.62     1587.44     79.72 o 
   2   3  18     1093.02     1010.69     65.33 o 
   3   3  18      184.81      154.46     38.62 o 
   4   3  18      806.82      748.59     60.09 o 
   5   3  18       86.54       51.98     37.05 o 
   6   3  18      311.50      377.88     55.33 o 
   7   3  18     1727.33     1826.28    101.91 o 
   8   3  18        2.48        2.46      0.70 o 
   9   3  18       49.39       36.76     52.29 o 
  10   3  18        0.00        0.00     48.44 o 
  11   3  18       17.03       47.70     47.70 o 
   1   4  18     2029.89     1960.73     84.29 o 
   2   4  18      265.47      231.12     41.10 o 
   3   4  18      678.82      662.67     56.03 o 
   4   4  18      107.14      126.99     37.98 o 
   5   4  18       26.86       20.75     37.69 o 
   6   4  18        3.44       30.06     45.37 o 
   7   4  18      135.37      136.14     49.90 o 
   8   4  18        0.00       22.31     41.96 o 
   9   4  18       40.77       14.32     47.05 o 
  10   4  18        2.58       34.18     49.11 o 
   1   5  18       12.50        9.29     33.88 o 
   2   5  18      130.61      146.15     35.73 o 
   3   5  18       32.75       29.30     34.19 o 
   4   5  18       13.98       20.76     35.51 o 
   5   5  18      112.20      120.86     43.94 o 
   6   5  18      306.76      274.91     53.33 o 
   7   5  18        7.88       35.40     46.29 o 
   8   5  18      108.19       99.70     54.91 o 
   9   5  18       50.74       39.96     50.72 o 
  10   5  18       52.11        5.28     52.88 o 
   0   6  18      877.65      856.59     74.30 o 
   1   6  18      870.92      954.26     72.45 o 
   2   6  18      296.39      384.63     50.35 o 
   3   6  18       22.12       70.18     37.57 o 
   4   6  18       16.54        7.76     39.36 o 
   5   6  18      358.13      381.37     60.05 o 
   6   6  18       43.44        4.43     50.41 o 
   7   6  18      201.34      249.85     59.73 o 
   8   6  18      104.35       40.62     64.14 o 
   9   6  18       22.05       47.59     63.96 o 
   1   7  18     1473.80     1325.30     94.98 o 
   2   7  18        5.86       60.69     51.14 o 
   3   7  18      174.76       96.36     61.63 o 
   4   7  18       90.31      223.78     50.91 o 
   5   7  18       11.25       13.95     44.63 o 
   6   7  18       32.63       14.95     51.49 o 
   7   7  18        0.51       77.85     40.83 o 
   8   7  18      158.43      102.99     59.68 o 
   0   8  18        0.01       18.96     51.58 o 
   1   8  18      373.70      345.94     67.58 o 
   2   8  18      121.23       77.94     59.30 o 
   3   8  18      828.56      835.99     86.02 o 
   4   8  18       54.62       14.50     56.31 o 
   5   8  18        5.07        5.39      1.69 o 
   6   8  18       16.55       63.15     64.78 o 
   7   8  18        3.91       49.37     57.85 o 
   1   9  18       61.32       55.51     54.95 o 
   2   9  18       72.08       55.88     55.32 o 
   3   9  18      158.68      164.84     62.51 o 
   4   9  18        0.01       21.31     44.26 o 
   5   9  18       69.94      119.89     57.52 o 
   6   9  18        1.12       67.13     54.54 o 
   0  10  18       68.68       16.93     69.43 o 
   1  10  18      116.19      170.99     62.33 o 
   2  10  18        0.16       10.87     50.00 o 
   3  10  18       56.06       66.95     57.84 o 
   4  10  18       25.64       73.58     60.43 o 
   1   1  19      881.07      904.23     57.62 o 
   2   1  19      258.48      213.26     41.03 o 
   3   1  19     1078.25     1205.04     67.67 o 
   4   1  19       12.98        8.86     30.73 o 
   5   1  19        6.55       46.29     34.41 o 
   6   1  19        0.37       40.31     40.31 o 
   7   1  19      133.72      182.46     48.26 o 
   8   1  19       68.34      106.54     55.59 o 
   9   1  19      693.79      784.01     81.16 o 
  10   1  19       56.41       66.02     51.53 o 
  11   1  19        0.06       20.97     48.92 o 
   0   2  19      411.79      114.90    114.90 o 
   1   2  19      324.95      402.47     50.92 o 
   2   2  19     4453.90     4495.88    121.85 o 
   3   2  19     1838.74     1637.63     79.65 o 
   4   2  19        9.98        9.05     32.26 o 
   5   2  19      256.53      294.83     50.08 o 
   6   2  19     2730.17     2469.16    111.85 o 
   7   2  19        3.33       11.82     45.01 o 
   8   2  19     1164.97     1181.64     88.08 o 
   9   2  19      413.19      483.77     66.83 o 
  10   2  19      367.02      435.72     64.42 o 
  11   2  19       13.71       24.83     45.44 o 
   1   3  19     1814.05     1872.23     95.50 o 
   2   3  19      188.61      228.33     42.15 o 
   3   3  19       36.74       64.19     35.61 o 
   4   3  19        6.75        3.28     31.62 o 
   5   3  19       10.84        3.30     31.28 o 
   6   3  19     1259.97     1030.56     77.16 o 
   7   3  19      704.48      733.85     73.00 o 
   8   3  19      160.19       95.32     56.98 o 
   9   3  19        3.52        4.62     49.26 o 
  10   3  19       12.95       62.49     44.57 o 
   1   4  19      168.64      212.78     59.70 o 
   2   4  19      140.26      155.34     32.75 o 
   3   4  19       69.91       36.18     43.63 o 
   4   4  19        5.04       16.11     31.67 o 
   5   4  19      264.57      260.64     45.97 o 
   6   4  19      202.70      272.55     47.59 o 
   7   4  19       15.48       58.38     41.24 o 
   8   4  19       79.85       80.72     49.27 o 
   9   4  19        0.41       51.41     51.41 o 
  10   4  19        0.92        4.74     49.27 o 
   1   5  19      201.22      248.09     48.23 o 
   2   5  19       15.94       28.36     36.92 o 
   3   5  19      211.66      206.62     41.86 o 
   4   5  19       99.27      110.07     38.31 o 
   5   5  19       71.20      126.26     40.09 o 
   6   5  19       11.09       20.57     40.59 o 
   7   5  19      100.55      129.18     53.07 o 
   8   5  19        3.30       37.69     50.25 o 
   9   5  19       48.74       34.66     56.26 o 
  10   5  19       31.68       53.12     53.12 o 
   0   6  19      318.27      393.51     66.27 o 
   1   6  19        1.56       21.63     48.80 o 
   2   6  19      778.67      829.20     69.60 o 
   3   6  19        0.68       15.28     34.91 o 
   4   6  19       80.31       43.73     41.00 o 
   5   6  19       11.74        0.00     48.69 o 
   6   6  19       44.96       58.84     43.05 o 
   7   6  19       15.02       91.40     39.25 o 
   8   6  19       38.06       60.72     52.87 o 
   9   6  19       35.93       68.50     48.50 o 
   1   7  19       17.58       77.35     51.38 o 
   2   7  19       10.74       52.26     52.26 o 
   3   7  19      106.26      131.10     48.68 o 
   4   7  19      360.86      327.52     57.44 o 
   5   7  19       12.45       32.42     42.86 o 
   6   7  19       32.19       44.09     51.72 o 
   7   7  19        2.73        0.00     55.02 o 
   8   7  19       39.65        5.17     50.64 o 
   0   8  19       42.21        9.46     55.00 o 
   1   8  19      321.80      294.94     69.34 o 
   2   8  19      222.98      226.49     65.43 o 
   3   8  19        0.38       14.41     52.08 o 
   4   8  19       20.39        9.90     50.04 o 
   5   8  19      258.55      228.24     55.01 o 
   6   8  19        4.77       31.58     51.92 o 
   7   8  19       47.85      131.24     55.20 o 
   1   9  19       90.44      153.53     57.37 o 
   2   9  19       30.32       45.92     50.89 o 
   3   9  19        1.75       53.00     53.00 o 
   4   9  19       41.31       63.62     50.13 o 
   5   9  19       27.04       54.52     57.70 o 
   6   9  19       46.31       11.34     60.82 o 
   0  10  19      215.36      181.69     74.24 o 
   1  10  19      431.03      422.80     71.75 o 
   2  10  19       83.11      105.41     58.09 o 
   3  10  19      147.94      189.89     60.82 o 
   4  10  19      143.58       90.16     71.50 o 
   0   0  20      133.90       24.75     96.64 o 
   1   0  20     1853.27     1739.29     75.52 o 
   2   0  20        0.33       44.66     24.69 o 
   3   0  20     1634.32     1397.42     75.90 o 
   4   0  20      247.06      234.73     40.53 o 
   5   0  20     2050.25     1914.09    102.41 o 
   6   0  20      588.82      792.83     70.20 o 
   7   0  20      985.49     1064.39     82.06 o 
   8   0  20       35.26        9.56     54.96 o 
   9   0  20      929.64      896.79     93.24 o 
  10   0  20      125.61      202.45     58.80 o 
  11   0  20        4.50        5.66     53.56 o 
   1   1  20       33.87       22.07     32.26 o 
   2   1  20       24.96       70.12     35.63 o 
   3   1  20       30.22        0.00     35.59 o 
   4   1  20      413.69      529.39     51.94 o 
   5   1  20       46.85       61.58     36.71 o 
   6   1  20        2.62        0.00     39.04 o 
   7   1  20        3.28       16.43     41.08 o 
   8   1  20      561.55      589.39     72.23 o 
   9   1  20      223.72      268.08     61.00 o 
  10   1  20       11.85       87.28     54.81 o 
  11   1  20       61.64      115.89     49.32 o 
   0   2  20      871.13      730.40    103.58 o 
   1   2  20     6255.69     6639.26    145.57 o 
   2   2  20      561.87      562.05     50.64 o 
   3   2  20      356.33      373.20     46.30 o 
   4   2  20       42.89       12.38     35.48 o 
   5   2  20       31.77       70.77     39.07 o 
   6   2  20      201.12      229.77     49.81 o 
   7   2  20      847.54      818.17     75.86 o 
   8   2  20      329.81      365.71     64.89 o 
   9   2  20       13.67       37.69     53.61 o 
  10   2  20        0.01       59.84     59.84 o 
  11   2  20        4.23       45.43     39.86 o 
   1   3  20     4073.34     3899.27    115.20 o 
   2   3  20      816.19      860.19     58.98 o 
   3   3  20      869.75      871.41     61.78 o 
   4   3  20      688.19      670.25     55.91 o 
   5   3  20       64.86       27.24     37.04 o 
   6   3  20      908.92      921.99     76.47 o 
   7   3  20      579.89      452.34     69.72 o 
   8   3  20        0.01        4.22     44.34 o 
   9   3  20      116.83      158.69     51.88 o 
  10   3  20       81.31      101.63     56.09 o 
   0   4  20     6530.34     6965.98    187.00 o 
   1   4  20     1034.52     1154.56     93.26 o 
   2   4  20       19.95       58.09     31.92 o 
   3   4  20      469.95      507.16     56.47 o 
   4   4  20       10.49       69.61     34.54 o 
   5   4  20       64.94      150.22     35.29 o 
   6   4  20      435.87      545.28     64.21 o 
   7   4  20       25.31       29.63     47.62 o 
   8   4  20       13.06       49.14     49.14 o 
   9   4  20        0.64        9.43     42.72 o 
  10   4  20       65.66       78.29     44.27 o 
   1   5  20     1138.97     1236.72     78.64 o 
   2   5  20      117.46        9.52     42.87 o 
   3   5  20       15.77       16.96     37.09 o 
   4   5  20       13.30        7.46     38.87 o 
   5   5  20      543.88      678.23     65.84 o 
   6   5  20       29.77        0.00     45.87 o 
   7   5  20      208.68      250.59     57.50 o 
   8   5  20       18.70        9.77     53.48 o 
   9   5  20      104.53      133.94     53.67 o 
   0   6  20      164.96       87.29     87.29 o 
   1   6  20      744.53      792.34     72.68 o 
   2   6  20       46.07      135.57     51.85 o 
   3   6  20        0.08       41.99     34.45 o 
   4   6  20       34.96       19.93     44.72 o 
   5   6  20      105.25      119.05     49.56 o 
   6   6  20      113.84       99.65     45.00 o 
   7   6  20        5.31       14.25     55.93 o 
   8   6  20       76.59       60.49     56.90 o 
   9   6  20       35.76       25.87     50.77 o 
   1   7  20      128.71      144.94     54.84 o 
   2   7  20       66.16       53.85     46.70 o 
   3   7  20       49.91       21.28     49.12 o 
   4   7  20       13.75       40.22     44.03 o 
   5   7  20        7.53       23.25     48.11 o 
   6   7  20      197.16      142.29     58.84 o 
   7   7  20        9.31       15.70     51.30 o 
   8   7  20        1.08       21.22     56.06 o 
   0   8  20        8.38       63.08     63.08 o 
   1   8  20       48.35      154.24     43.34 o 
   2   8  20       68.47       32.62     52.51 o 
   3   8  20       59.94       71.10     54.14 o 
   4   8  20       56.97       24.39     52.03 o 
   5   8  20        2.29       15.00     53.54 o 
   6   8  20       88.24      100.39     53.60 o 
   7   8  20      111.57      103.57     66.84 o 
   1   9  20      103.30       20.64     60.23 o 
   2   9  20        6.65       56.89     51.98 o 
   3   9  20        0.07       15.64     50.15 o 
   4   9  20        0.07       21.24     60.01 o 
   5   9  20       69.30       48.94     57.25 o 
   0  10  20       97.99        5.59     71.62 o 
   1  10  20       11.12       62.88     62.88 o 
   2  10  20       26.15       49.95     53.66 o 
   3  10  20       11.87       39.10     54.22 o 
   1   1  21      503.16      504.62     50.91 o 
   2   1  21       56.60       16.02     33.20 o 
   3   1  21      210.20      234.33     41.28 o 
   4   1  21      192.05      163.40     41.73 o 
   5   1  21       23.38       31.89     33.06 o 
   6   1  21       17.53       34.81     39.53 o 
   7   1  21       86.43      152.73     42.72 o 
   8   1  21      211.20      368.88     55.73 o 
   9   1  21       26.03       67.23     67.23 o 
  10   1  21        0.91        5.26     59.56 o 
  11   1  21       24.90       58.37     46.22 o 
   1   2  21     2365.07     2012.19     94.85 o 
   2   2  21       24.44       37.70     34.97 o 
   3   2  21        0.54       32.13     32.69 o 
   4   2  21        1.96        3.37     28.01 o 
   5   2  21      348.06      347.05     51.35 o 
   6   2  21      340.00      391.81     54.68 o 
   7   2  21       22.33       25.11     45.19 o 
   8   2  21      587.88      722.75     65.16 o 
   9   2  21      129.23      109.73     53.29 o 
  10   2  21        0.27       39.87     48.35 o 
   1   3  21      137.37      203.98     62.20 o 
   2   3  21      131.79      136.26     40.51 o 
   3   3  21       33.11       29.77     34.02 o 
   4   3  21      669.39      563.03     61.96 o 
   5   3  21       10.04       31.36     30.29 o 
   6   3  21        5.10       42.17     50.27 o 
   7   3  21      907.84      804.85     81.07 o 
   8   3  21       12.64       13.09     41.36 o 
   9   3  21      260.41      254.52     59.98 o 
  10   3  21       40.91       14.70     51.18 o 
   1   4  21     3704.92     4036.32    131.30 o 
   2   4  21      493.54      501.48     53.52 o 
   3   4  21      211.35      144.61     40.72 o 
   4   4  21        1.41        6.84     32.62 o 
   5   4  21      489.28      576.84     59.33 o 
   6   4  21      154.65       90.92     51.80 o 
   7   4  21       28.42       54.89     54.89 o 
   8   4  21        1.86      117.90     46.45 o 
   9   4  21        8.89       28.38     45.03 o 
  10   4  21       54.53       58.66     52.25 o 
   1   5  21       15.62       21.20      6.86 o 
   2   5  21       65.99       42.92     38.73 o 
   3   5  21       61.09       89.52     34.03 o 
   4   5  21       39.16       33.12     34.17 o 
   5   5  21       61.19      121.23     41.11 o 
   6   5  21        4.39       45.71     45.71 o 
   7   5  21      197.26      125.60     59.17 o 
   8   5  21      101.83      132.86     51.53 o 
   9   5  21        0.04       34.74     46.79 o 
   0   6  21     2470.84     2522.80    132.32 o 
   1   6  21      140.82      189.27     62.55 o 
   2   6  21      275.00      186.36     55.00 o 
   3   6  21        5.16       27.08     40.35 o 
   4   6  21      137.34       97.18     47.26 o 
   5   6  21      275.11      136.83     60.45 o 
   6   6  21       81.29       17.90     57.37 o 
   7   6  21      259.55      297.75     62.66 o 
   8   6  21        0.51       60.19     46.15 o 
   9   6  21      183.36      144.90     69.11 o 
   1   7  21      811.92      835.65     76.07 o 
   2   7  21        7.71       29.30     45.03 o 
   3   7  21       80.04       25.83     46.27 o 
   4   7  21        8.41       58.32     42.81 o 
   5   7  21       34.45       61.11     47.30 o 
   6   7  21       27.31        4.72     49.84 o 
   7   7  21        0.64        5.13     52.28 o 
   8   7  21       89.44      121.84     54.75 o 
   0   8  21        1.53       39.34     53.42 o 
   1   8  21       79.32      146.65     49.07 o 
   2   8  21        0.04        9.28     48.04 o 
   3   8  21      369.34      378.33     67.46 o 
   4   8  21      114.14        4.80     59.21 o 
   5   8  21       43.44       15.26     45.77 o 
   6   8  21        9.65      110.77     41.73 o 
   7   8  21      348.05      330.52     71.90 o 
   1   9  21       26.25       25.94     52.46 o 
   2   9  21       75.91      103.76     44.32 o 
   3   9  21        7.84       41.99     46.76 o 
   4   9  21        0.42        0.00     52.24 o 
   5   9  21      114.82       97.62     57.75 o 
   0  10  21      118.32        5.55     79.54 o 
   1  10  21       60.44       17.17     69.74 o 
   2  10  21       31.20       61.34     50.86 o 
   3  10  21        0.85       44.65     51.84 o 
   0   0  22     1160.87     1046.92    102.15 o 
   1   0  22     1452.98     1618.94     81.61 o 
   2   0  22       39.40       16.99     39.25 o 
   3   0  22      325.35      335.14     45.32 o 
   4   0  22      159.09      104.88     44.61 o 
   5   0  22      463.27      367.34     61.93 o 
   6   0  22        8.95       16.36     44.24 o 
   7   0  22       71.57      146.75     52.93 o 
   8   0  22     3030.15     3025.11    143.00 o 
   9   0  22      247.52      288.46     67.40 o 
  10   0  22       47.18       57.83     57.83 o 
   1   1  22      158.84      137.45     43.37 o 
   2   1  22      271.12      201.50     46.24 o 
   3   1  22        7.38        2.90     31.26 o 
   4   1  22        7.76       39.79     35.70 o 
   5   1  22        0.39       28.84     33.54 o 
   6   1  22       20.19       51.74     35.28 o 
   7   1  22      105.70       82.18     50.12 o 
   8   1  22      377.15      296.17     68.61 o 
   9   1  22       28.36       14.89     51.28 o 
  10   1  22       46.38      130.36     51.63 o 
   0   2  22       19.64       77.03     77.03 o 
   1   2  22      265.42      311.41     60.07 o 
   2   2  22     1343.80     1262.25     77.11 o 
   3   2  22      140.94      141.73     35.29 o 
   4   2  22       20.52       75.26     31.78 o 
   5   2  22        0.15       37.58     37.58 o 
   6   2  22       67.85       97.55     39.79 o 
   7   2  22       91.53      127.15     56.08 o 
   8   2  22        0.39       82.03     46.18 o 
   9   2  22      192.76      261.31     59.18 o 
  10   2  22      154.04      160.94     51.34 o 
   1   3  22      492.53      383.70     51.44 o 
   2   3  22      354.80      437.98     54.42 o 
   3   3  22      163.33      300.05     43.85 o 
   4   3  22       24.45       33.07     35.75 o 
   5   3  22      299.60      279.48     50.51 o 
   6   3  22      349.49      311.56     61.23 o 
   7   3  22       81.97       79.68     51.53 o 
   8   3  22       56.98      117.30     48.79 o 
   9   3  22      121.47      190.01     56.84 o 
  10   3  22       66.50       97.85     51.49 o 
   0   4  22    12146.43    13174.03    279.92 o 
   1   4  22       79.37      115.23     24.87 o 
   2   4  22      477.75      531.09     55.64 o 
   3   4  22      102.57      145.26     40.83 o 
   4   4  22      163.97      165.16     39.60 o 
   5   4  22        4.77       40.81     37.15 o 
   6   4  22        0.73       45.45     45.45 o 
   7   4  22        4.00       17.04     38.73 o 
   8   4  22      356.82      393.74     65.04 o 
   9   4  22        0.31       62.20     42.43 o 
  10   4  22      159.43      288.85     54.97 o 
   1   5  22     1303.15     1345.02     82.54 o 
   2   5  22        1.49       37.77     37.77 o 
   3   5  22       61.15      143.76     39.31 o 
   4   5  22       91.04      182.15     41.00 o 
   5   5  22       19.39       11.96     44.17 o 
   6   5  22        6.68       17.07     43.46 o 
   7   5  22       37.44        9.18     52.55 o 
   8   5  22        9.85       53.07     53.07 o 
   9   5  22        3.22        9.92     38.76 o 
   0   6  22      116.52       88.07     88.07 o 
   1   6  22      308.18      268.77     62.48 o 
   2   6  22      173.10      124.92     53.76 o 
   3   6  22       47.10       81.69     39.79 o 
   4   6  22        0.63       46.01     46.01 o 
   5   6  22      231.72      198.21     57.38 o 
   6   6  22       87.97       36.69     51.70 o 
   7   6  22       24.62       19.27     50.21 o 
   8   6  22       34.24       15.22     43.16 o 
   1   7  22        3.00       81.10     46.03 o 
   2   7  22       60.99       76.59     49.81 o 
   3   7  22       10.59       17.49     40.81 o 
   4   7  22       84.99       49.49     48.96 o 
   5   7  22        0.01       37.57     45.40 o 
   6   7  22       45.77       24.68     52.46 o 
   7   7  22       32.22       46.12     52.13 o 
   8   7  22       13.93       15.87     52.43 o 
   0   8  22      507.44      453.51     87.20 o 
   1   8  22        3.92        4.97     50.75 o 
   2   8  22      315.42      304.10     62.54 o 
   3   8  22      188.77      245.42     55.78 o 
   4   8  22       81.61      113.26     54.00 o 
   5   8  22       28.29       45.94     42.33 o 
   6   8  22        1.31        5.05     48.42 o 
   1   9  22        7.96       10.38     55.17 o 
   2   9  22       49.41      114.60     53.84 o 
   3   9  22        0.48       10.46     52.31 o 
   4   9  22       31.74       53.37     48.23 o 
   5   9  22        6.40       11.02     60.11 o 
   0  10  22      143.15      170.63     65.71 o 
   1  10  22       11.50       39.74     54.06 o 
   2  10  22        6.46        5.68     51.14 o 
   1   1  23      178.51      339.13     51.18 o 
   2   1  23      909.24      949.83     63.28 o 
   3   1  23       13.22       59.96     35.17 o 
   4   1  23      612.64      633.46     60.19 o 
   5   1  23       57.25       52.19     39.29 o 
   6   1  23      296.71      310.67     59.79 o 
   7   1  23      139.71      150.81     56.27 o 
   8   1  23      655.78      689.61     81.86 o 
   9   1  23      145.32      111.54     66.70 o 
  10   1  23        0.13       15.97     52.54 o 
   0   2  23      309.04      391.62     54.04 o 
   1   2  23      743.17      811.70     73.56 o 
   2   2  23      238.07      140.82     43.33 o 
   3   2  23      163.74      171.74     36.76 o 
   4   2  23       68.84       50.48     37.72 o 
   5   2  23      268.76      282.64     49.72 o 
   6   2  23        6.36        7.81     42.38 o 
   7   2  23       91.28       56.32     55.21 o 
   8   2  23      656.15      603.96     76.24 o 
   9   2  23       38.03       83.03     43.07 o 
  10   2  23        3.06        4.88     49.77 o 
   1   3  23       47.56       59.44     18.36 o 
   2   3  23      154.45      149.14     38.98 o 
   3   3  23       49.59       56.64     37.76 o 
   4   3  23        0.29       10.06     32.84 o 
   5   3  23       58.87       25.59     37.85 o 
   6   3  23      118.72       59.66     45.27 o 
   7   3  23       73.56       72.70     53.21 o 
   8   3  23      210.51      160.00     53.50 o 
   9   3  23       84.59       33.54     48.83 o 
  10   3  23       36.24        9.70     45.74 o 
   1   4  23       62.28       66.12     20.39 o 
   2   4  23      154.58      185.66     41.32 o 
   3   4  23       39.44       43.01     35.33 o 
   4   4  23        5.09       10.31     30.41 o 
   5   4  23       10.90       64.20     37.79 o 
   6   4  23      142.31      137.98     42.90 o 
   7   4  23       80.20      152.56     46.43 o 
   8   4  23        0.02        4.47     50.17 o 
   9   4  23        4.22        0.00     47.00 o 
   1   5  23      810.63      842.54     89.49 o 
   2   5  23       40.87       75.75     38.40 o 
   3   5  23      283.94      300.66     51.13 o 
   4   5  23        2.30       44.03     44.03 o 
   5   5  23      388.35      309.39     56.44 o 
   6   5  23       81.32      141.21     43.83 o 
   7   5  23       20.95       27.10     44.66 o 
   8   5  23        3.32       23.85     43.33 o 
   9   5  23       62.31       34.27     54.18 o 
   0   6  23      632.16      404.85     94.60 o 
   1   6  23      187.97      231.22     59.67 o 
   2   6  23      247.01      176.97     58.82 o 
   3   6  23       52.66       47.50     47.50 o 
   4   6  23       46.23       12.35     47.87 o 
   5   6  23       74.68       95.35     43.57 o 
   6   6  23        2.05       53.28     53.28 o 
   7   6  23       70.54       81.53     46.73 o 
   8   6  23       19.64       10.07     50.83 o 
   1   7  23       53.67       65.04     52.57 o 
   2   7  23        0.84       34.33     39.09 o 
   3   7  23       20.91       56.87     45.92 o 
   4   7  23       16.46       85.88     41.91 o 
   5   7  23        0.35       46.59     46.59 o 
   6   7  23        0.35       19.64     42.81 o 
   7   7  23        0.03       50.94     48.00 o 
   0   8  23      748.00      718.58     92.00 o 
   1   8  23       10.74        4.91     49.09 o 
   2   8  23       11.17       62.13     49.92 o 
   3   8  23        2.05       43.34     57.45 o 
   4   8  23       80.62       74.13     53.54 o 
   5   8  23        1.92       35.40     54.11 o 
   6   8  23        4.52       36.49     57.21 o 
   1   9  23       34.01       21.05     51.27 o 
   2   9  23        5.69       51.45     51.45 o 
   3   9  23       42.35       47.30     55.53 o 
   4   9  23        6.16       26.67     50.32 o 
   0  10  23      139.86      154.39     58.58 o 
   1  10  23      121.74       79.52     68.53 o 
   0   0  24     8400.96     8613.87    199.98 o 
   1   0  24     4847.68     4682.21    139.04 o 
   2   0  24    22479.20    24713.46    317.18 o 
   3   0  24     1811.39     1708.74     88.96 o 
   4   0  24       16.68       10.79     45.55 o 
   5   0  24       17.58       83.13     37.95 o 
   6   0  24       16.36       12.62     55.93 o 
   7   0  24      277.10      446.41     58.33 o 
   8   0  24      401.65      459.07     80.29 o 
   9   0  24       51.63       21.22     62.55 o 
  10   0  24       15.04       65.02     51.39 o 
   1   1  24     1341.36     1261.84     73.37 o 
   2   1  24       54.74       12.45     41.32 o 
   3   1  24      249.08      230.45     48.85 o 
   4   1  24       12.98        3.49     38.32 o 
   5   1  24       80.68       92.85     32.71 o 
   6   1  24       59.73       54.80     42.56 o 
   7   1  24       71.99       58.81     54.78 o 
   8   1  24      729.36      876.98     87.48 o 
   9   1  24       30.27      154.20     51.94 o 
  10   1  24      102.63       69.12     58.45 o 
   0   2  24        1.10       76.69     76.69 o 
   1   2  24      750.32     1003.67     77.13 o 
   2   2  24        5.96        0.00     31.78 o 
   3   2  24       66.68       67.66     36.02 o 
   4   2  24        2.97       31.44     40.27 o 
   5   2  24       13.48       42.19     42.19 o 
   6   2  24      227.77      159.79     50.49 o 
   7   2  24       70.13      140.96     51.01 o 
   8   2  24      218.25      179.49     65.90 o 
   9   2  24        5.18       20.04     50.87 o 
  10   2  24       24.94       76.60     52.52 o 
   1   3  24      184.45      144.54     44.71 o 
   2   3  24       64.49       45.96     35.64 o 
   3   3  24        6.45        9.90     42.72 o 
   4   3  24        7.58       24.19     32.09 o 
   5   3  24       52.74       78.84     36.50 o 
   6   3  24       36.48       64.98     44.91 o 
   7   3  24       86.09       48.04     49.62 o 
   8   3  24        7.06       64.65     47.34 o 
   9   3  24        0.56       33.62     51.65 o 
  10   3  24        0.23       24.59     48.26 o 
   1   4  24      764.09      825.44     71.53 o 
   2   4  24       79.06       87.51     39.95 o 
   3   4  24      179.83      186.27     45.68 o 
   4   4  24       45.27       89.86     32.17 o 
   5   4  24       77.16       80.96     35.88 o 
   6   4  24      108.25       99.09     39.33 o 
   7   4  24       50.57       39.80     49.88 o 
   8   4  24       21.64       23.02     40.66 o 
   9   4  24        8.78       28.97     48.60 o 
   1   5  24       37.47       35.36     10.31 o 
   2   5  24      190.26      200.63     52.19 o 
   3   5  24      503.06      507.04     60.66 o 
   4   5  24       35.38       72.78     38.92 o 
   5   5  24      182.54      125.87     55.61 o 
   6   5  24      409.85      358.80     65.33 o 
   7   5  24       38.91       59.21     51.31 o 
   8   5  24       97.84       19.12     52.10 o 
   9   5  24       38.95       73.91     48.97 o 
   0   6  24      779.63      756.92    113.51 o 
   1   6  24      118.91       86.43     63.76 o 
   2   6  24      385.30      426.08     62.71 o 
   3   6  24       26.73        4.07     38.15 o 
   4   6  24        1.01       28.87     38.50 o 
   5   6  24       37.88        4.53     42.83 o 
   6   6  24        6.93       18.42     41.82 o 
   7   6  24       24.94       43.32     46.25 o 
   8   6  24       11.65       84.34     37.96 o 
   1   7  24       38.91       30.53     50.88 o 
   2   7  24      427.99      426.96     60.47 o 
   3   7  24        6.06       45.69     45.69 o 
   4   7  24        1.32        4.57     42.18 o 
   5   7  24       17.64       56.74     46.20 o 
   6   7  24       60.17      157.23     48.80 o 
   7   7  24        0.75       15.30     47.34 o 
   0   8  24      101.66       93.56     77.40 o 
   1   8  24       89.13       63.03     63.03 o 
   2   8  24        1.24       38.70     50.72 o 
   3   8  24      130.34       72.92     55.46 o 
   4   8  24        1.94       24.74     48.97 o 
   5   8  24       27.58        0.00     52.98 o 
   6   8  24        9.99       67.43     49.62 o 
   1   9  24       15.78       10.65     52.72 o 
   2   9  24       38.29       57.87     52.70 o 
   3   9  24       12.08       47.44     57.03 o 
   4   9  24       85.55       74.44     54.23 o 
   1   1  25        6.41        7.75      2.00 o 
   2   1  25        7.35       41.73     32.71 o 
   3   1  25      234.84      202.00     47.49 o 
   4   1  25        3.84       32.93     36.41 o 
   5   1  25       61.93       59.85     46.49 o 
   6   1  25      462.36      434.80     63.85 o 
   7   1  25       27.60       41.80     48.68 o 
   8   1  25      405.68      400.73     82.71 o 
   9   1  25        7.16       36.37     51.88 o 
  10   1  25       34.88       64.05     45.04 o 
   0   2  25      125.47       70.17     70.17 o 
   1   2  25      287.39      324.68     61.80 o 
   2   2  25      321.92      284.67     42.97 o 
   3   2  25      142.83      117.30     41.81 o 
   4   2  25      102.21      136.67     42.26 o 
   5   2  25       66.66      162.86     36.99 o 
   6   2  25      262.44      217.83     50.73 o 
   7   2  25      125.94      175.39     52.29 o 
   8   2  25      174.44      239.49     56.83 o 
   9   2  25      268.18      320.90     63.57 o 
  10   2  25        9.95       25.65     46.53 o 
   1   3  25       38.32      137.74     41.42 o 
   2   3  25      130.00      124.31     41.09 o 
   3   3  25       30.86       83.83     32.09 o 
   4   3  25       11.05       37.07     37.07 o 
   5   3  25        7.97       42.53     43.06 o 
   6   3  25      152.99      120.02     47.17 o 
   7   3  25        0.84       17.59     47.07 o 
   8   3  25       23.06        4.53     53.89 o 
   9   3  25        0.63       34.16     49.08 o 
   0   4  25     3597.02     3077.98    206.89 o 
   1   4  25       17.24      204.55     68.35 o 
   2   4  25      100.90       46.66     41.65 o 
   3   4  25       15.96       38.70     38.70 o 
   4   4  25       62.41       22.25     39.44 o 
   5   4  25       31.47       43.08     39.54 o 
   6   4  25       20.46       25.24     45.94 o 
   7   4  25       36.05        0.00     49.75 o 
   8   4  25        4.80       23.17     43.94 o 
   9   4  25       11.25       14.71     52.39 o 
   1   5  25     1703.06     1376.51     91.32 o 
   2   5  25     1028.59      916.20     76.90 o 
   3   5  25        3.29       41.88     41.88 o 
   4   5  25       99.84      112.74     42.41 o 
   5   5  25       55.00       41.34     44.83 o 
   6   5  25       71.75        0.00     51.40 o 
   7   5  25       14.18        4.37     49.95 o 
   8   5  25        3.67       28.60     48.28 o 
   0   6  25      843.73      763.00    152.77 o 
   1   6  25      952.28      838.52     79.46 o 
   2   6  25        2.33       83.07     36.97 o 
   3   6  25      363.70      214.76     58.71 o 
   4   6  25       27.37       75.76     41.37 o 
   5   6  25        0.14        8.91     44.04 o 
   6   6  25       74.66       83.02     45.42 o 
   7   6  25        0.58       51.46     51.46 o 
   8   6  25      117.44       84.21     55.38 o 
   1   7  25       40.13       49.20     52.38 o 
   2   7  25       39.04       22.06     50.26 o 
   3   7  25        4.88       40.38     46.94 o 
   4   7  25       11.79       31.93     42.40 o 
   5   7  25       50.86       99.40     42.81 o 
   6   7  25        8.25       29.39     41.44 o 
   7   7  25       36.17       45.26     47.11 o 
   0   8  25      223.78      180.17     67.13 o 
   1   8  25       66.94       44.65     56.35 o 
   2   8  25      226.26      247.66     67.96 o 
   3   8  25        7.87       43.84     49.89 o 
   4   8  25        5.37       24.74     41.55 o 
   5   8  25        0.85       20.33     50.83 o 
   1   9  25        0.09       80.84     42.51 o 
   2   9  25        0.33       60.40     60.40 o 
   3   9  25       45.91       63.34     54.92 o 
   0   0  26     1205.93     1189.10    141.38 o 
   1   0  26     1476.55     1514.39     85.64 o 
   2   0  26      409.22      503.06     59.90 o 
   3   0  26     1228.45     1275.51     81.64 o 
   4   0  26      737.93      924.35     73.36 o 
   5   0  26       58.33       54.33     47.16 o 
   6   0  26       20.20       81.44     41.62 o 
   7   0  26       80.11       14.65     56.26 o 
   8   0  26      231.10      210.86     64.97 o 
   9   0  26       14.13       42.94     51.64 o 
  10   0  26      128.92      136.64     57.18 o 
   1   1  26      128.76      136.96     43.79 o 
   2   1  26       76.21      130.37     39.90 o 
   3   1  26        5.29       14.23     39.82 o 
   4   1  26      275.45      364.95     55.27 o 
   5   1  26       30.39       12.12     40.44 o 
   6   1  26      120.78       35.14     53.57 o 
   7   1  26      276.62      354.80     64.25 o 
   8   1  26      187.55      220.65     64.14 o 
   9   1  26        0.00       73.39     51.74 o 
  10   1  26        5.84       10.82     55.10 o 
   0   2  26      138.55       86.92     86.92 o 
   1   2  26        0.14        0.06     47.67 o 
   2   2  26       19.71       29.37     39.53 o 
   3   2  26       59.98       97.20     33.48 o 
   4   2  26       11.58       42.56     42.56 o 
   5   2  26      260.30      234.95     53.25 o 
   6   2  26      436.51      407.64     60.28 o 
   7   2  26      200.97      206.65     57.27 o 
   8   2  26       32.85      126.13     43.62 o 
   9   2  26       12.66       10.03     55.20 o 
   1   3  26        8.14      100.65     43.86 o 
   2   3  26        0.98       19.91     37.78 o 
   3   3  26       26.14      110.51     31.88 o 
   4   3  26      121.74       54.97     39.93 o 
   5   3  26       12.10       23.43     35.94 o 
   6   3  26       10.95       63.35     35.32 o 
   7   3  26        0.12       22.53     51.21 o 
   8   3  26       18.20        4.48     53.27 o 
   9   3  26       34.38        4.75     50.77 o 
   1   4  26       38.21       78.12     45.65 o 
   2   4  26        0.43       43.79     43.79 o 
   3   4  26       34.62       53.30     28.39 o 
   4   4  26        1.50       34.03     35.02 o 
   5   4  26      222.75      123.91     53.67 o 
   6   4  26        6.25        8.49     46.88 o 
   7   4  26        7.06       53.49     53.49 o 
   8   4  26       42.73       47.09     49.95 o 
   9   4  26        2.19        0.00     42.90 o 
   1   5  26      110.32       40.69    101.22 o 
   2   5  26      606.44      485.51     64.53 o 
   3   5  26       93.56       45.32     46.31 o 
   4   5  26       27.63       91.05     41.84 o 
   5   5  26       14.00       58.41     39.76 o 
   6   5  26      392.59      356.88     59.40 o 
   7   5  26       67.43       13.82     56.24 o 
   8   5  26       16.27       62.51     50.10 o 
   0   6  26     3111.79     2802.44    162.56 o 
   1   6  26        0.06       16.49     68.54 o 
   2   6  26      144.37       84.49     49.00 o 
   3   6  26       54.82       69.62     46.90 o 
   4   6  26      185.10      102.02     56.89 o 
   5   6  26       84.93       88.48     53.47 o 
   6   6  26        4.25       22.97     52.18 o 
   7   6  26        8.55       52.68     49.89 o 
   1   7  26        4.48       50.65     50.65 o 
   2   7  26       15.75       17.67     46.96 o 
   3   7  26       16.85       36.20     51.09 o 
   4   7  26       11.43       87.59     42.57 o 
   5   7  26       14.01       33.24     49.14 o 
   6   7  26       35.97       97.95     47.09 o 
   0   8  26        0.66        5.12     55.77 o 
   1   8  26       47.13        0.00     51.88 o 
   2   8  26        0.71        9.60     57.15 o 
   3   8  26      220.48      141.93     55.89 o 
   4   8  26       47.73       79.42     47.94 o 
   5   8  26       16.95       40.65     51.54 o 
   1   9  26        0.12       26.87     42.36 o 
   2   9  26       13.60        0.00     54.80 o 
   3   9  26      100.71      168.11     61.04 o 
   1   1  27      429.59      469.97     56.02 o 
   2   1  27        2.43       20.70     41.97 o 
   3   1  27      339.33      330.52     55.56 o 
   4   1  27        0.00        0.00     42.89 o 
   5   1  27       16.15      101.04     37.31 o 
   6   1  27       12.89       81.17     42.88 o 
   7   1  27      145.36       58.01     61.39 o 
   8   1  27       19.19       45.92     55.20 o 
   9   1  27       42.28       73.91     59.86 o 
   0   2  27      247.40       88.93     88.93 o 
   1   2  27       54.82       93.75     28.23 o 
   2   2  27      332.23      343.96     53.25 o 
   3   2  27      177.39      250.35     43.51 o 
   4   2  27      123.78      198.51     35.80 o 
   5   2  27       56.11       98.07     40.31 o 
   6   2  27      121.63       61.37     51.59 o 
   7   2  27       10.03       37.45     57.78 o 
   8   2  27       36.90       39.50     54.56 o 
   9   2  27       53.74        0.00     66.33 o 
   1   3  27      285.32      273.03     49.97 o 
   2   3  27       25.14       13.71     41.13 o 
   3   3  27       90.99       88.85     43.91 o 
   4   3  27       17.93       22.63     40.12 o 
   5   3  27        0.52       37.18     37.18 o 
   6   3  27       28.74       29.84     41.15 o 
   7   3  27       25.09        9.12     51.68 o 
   8   3  27        0.19       19.17     44.73 o 
   9   3  27      140.50      237.94     58.43 o 
   0   4  27      159.11      103.18    103.18 o 
   1   4  27      131.65      140.83     49.97 o 
   2   4  27        6.71       31.60     39.01 o 
   3   4  27       41.00       10.86     38.49 o 
   4   4  27        0.17        3.96     32.20 o 
   5   4  27        4.14       28.25     42.14 o 
   6   4  27       80.40       86.22     51.24 o 
   7   4  27       55.72      109.40     48.41 o 
   8   4  27        1.10        4.68     46.81 o 
   1   5  27      538.89      829.42     93.96 o 
   2   5  27       69.66      101.46     47.05 o 
   3   5  27        2.61       15.56     42.81 o 
   4   5  27       57.02        8.26     39.81 o 
   5   5  27       21.40       54.65     40.14 o 
   6   5  27        4.98       53.11     43.54 o 
   7   5  27      262.42      162.52     56.68 o 
   8   5  27       19.54        4.96     46.83 o 
   1   6  27      126.68       70.36     45.38 o 
   2   6  27        0.39       16.26     42.89 o 
   3   6  27      143.35      137.14     51.55 o 
   4   6  27        0.02       42.90     50.61 o 
   5   6  27      143.38      142.72     50.59 o 
   6   6  27       77.56       74.13     49.27 o 
   7   6  27        0.01       43.29     44.67 o 
   1   7  27        0.29       13.92     55.65 o 
   2   7  27       21.17       40.25     48.70 o 
   3   7  27       38.24       76.97     44.33 o 
   4   7  27      148.45       50.86     50.38 o 
   5   7  27        1.86        9.42     51.84 o 
   6   7  27        0.04       48.27     48.27 o 
   0   8  27       43.66       38.39     64.36 o 
   1   8  27        0.59       25.29     47.99 o 
   2   8  27       38.04      142.57     44.70 o 
   3   8  27        6.63       88.14     43.10 o 
   4   8  27       18.52        9.94     44.51 o 
   5   8  27        6.13        0.00     47.97 o 
   1   9  27       18.01       16.26     60.44 o 
   2   9  27       51.89      121.60     51.76 o 
   0   0  28      427.32      389.95    119.03 o 
   1   0  28      195.47      115.18     48.38 o 
   2   0  28      652.69      563.39     75.20 o 
   3   0  28     1428.56     1633.16     92.13 o 
   4   0  28       96.54       54.16     47.68 o 
   5   0  28       59.06       31.24     50.10 o 
   6   0  28      163.80      236.54     56.21 o 
   7   0  28     3197.38     3273.21    151.34 o 
   8   0  28       20.14       42.19     55.51 o 
   9   0  28       82.86      108.86     50.49 o 
   1   1  28        0.93      193.87     69.84 o 
   2   1  28      526.21      472.96     61.99 o 
   3   1  28      401.28      413.88     59.21 o 
   4   1  28      174.09      133.61     50.02 o 
   5   1  28        0.00       42.18     42.18 o 
   6   1  28      171.87      230.82     49.91 o 
   7   1  28       10.77       14.49     49.04 o 
   8   1  28       12.31       60.43     60.43 o 
   9   1  28      108.19      111.66     67.10 o 
   0   2  28       79.87       88.93     88.93 o 
   1   2  28      860.20      813.72     76.61 o 
   2   2  28       11.72       21.18     35.47 o 
   3   2  28      108.15       73.69     36.84 o 
   4   2  28        0.91        3.77     40.38 o 
   5   2  28       69.49       54.60     45.96 o 
   6   2  28       97.98      102.81     52.21 o 
   7   2  28      196.65      161.61     57.75 o 
   8   2  28        9.87       60.05     47.21 o 
   9   2  28       24.44       40.93     58.46 o 
   1   3  28       28.93       76.97     61.58 o 
   2   3  28       56.97        3.54     37.36 o 
   3   3  28        7.16       47.65     33.96 o 
   4   3  28      109.05      158.76     43.39 o 
   5   3  28        1.36       40.94     40.94 o 
   6   3  28       19.39       70.27     45.32 o 
   7   3  28      203.20      194.91     55.62 o 
   8   3  28       12.47       14.55     50.91 o 
   9   3  28        1.47       24.82     49.17 o 
   0   4  28       31.54       77.57     77.57 o 
   1   4  28      147.94      202.81     55.72 o 
   2   4  28      122.85      144.56     41.16 o 
   3   4  28        2.40       11.24     37.15 o 
   4   4  28       62.48       62.74     41.66 o 
   5   4  28        3.03       53.89     38.22 o 
   6   4  28      140.67      223.27     51.07 o 
   7   4  28       46.39      110.67     42.46 o 
   8   4  28       45.27       71.82     48.80 o 
   1   5  28     1868.99     1859.81    122.74 o 
   2   5  28       65.33       64.96     51.39 o 
   3   5  28      128.64      184.08     47.10 o 
   4   5  28        2.49       20.59     38.31 o 
   5   5  28        5.50       21.43     36.20 o 
   6   5  28       43.72       44.70     48.46 o 
   7   5  28       47.03       79.47     45.48 o 
   8   5  28        4.72       43.20     40.12 o 
   0   6  28       49.70       73.55     73.55 o 
   1   6  28       63.19       88.70     46.87 o 
   2   6  28       20.11       41.32     42.78 o 
   3   6  28       91.20       54.56     46.43 o 
   4   6  28       19.73       34.58     48.79 o 
   5   6  28       11.93       80.98     39.79 o 
   6   6  28        9.75       83.61     39.51 o 
   7   6  28        1.42       14.25     48.98 o 
   1   7  28      167.96       88.47     53.39 o 
   2   7  28       51.41       45.45     51.80 o 
   3   7  28        3.76       13.87     43.98 o 
   4   7  28       20.53       60.15     45.58 o 
   5   7  28       87.94       90.33     51.16 o 
   6   7  28        9.89       97.30     46.63 o 
   0   8  28       59.99       33.59     69.41 o 
   1   8  28        2.09       15.24     45.71 o 
   2   8  28      102.26        0.00     61.41 o 
   3   8  28       11.92       83.43     37.93 o 
   4   8  28       17.71        9.71     52.25 o 
   1   9  28        0.00        0.00     58.35 o 
   1   1  29      147.31      154.15     45.25 o 
   2   1  29       88.62      101.00     50.49 o 
   3   1  29       25.87       94.05     36.94 o 
   4   1  29       63.09        8.47     45.72 o 
   5   1  29      163.89      128.40     52.04 o 
   6   1  29       18.34       28.07     52.78 o 
   7   1  29      296.42      354.47     72.21 o 
   8   1  29      179.21      151.14     63.85 o 
   9   1  29        1.13       48.27     56.33 o 
   0   2  29       42.86       83.01     83.01 o 
   1   2  29      329.74      530.72     92.37 o 
   2   2  29        0.01       22.13     37.93 o 
   3   2  29      182.95      228.76     45.65 o 
   4   2  29        0.11       16.03     41.69 o 
   5   2  29       87.98       60.05     48.79 o 
   6   2  29       64.30      100.73     50.62 o 
   7   2  29        3.08       28.80     47.11 o 
   8   2  29       47.21       75.90     51.62 o 
   9   2  29      203.09      139.87     67.54 o 
   1   3  29       87.19       79.33     45.55 o 
   2   3  29        4.81       11.04     36.14 o 
   3   3  29        7.47       33.71     32.71 o 
   4   3  29       17.30       87.54     38.46 o 
   5   3  29        0.43       38.52     38.52 o 
   6   3  29       29.53       62.46     47.85 o 
   7   3  29       56.34       13.85     55.88 o 
   8   3  29        1.95        9.54     46.79 o 
   0   4  29      190.90        4.59     84.54 o 
   1   4  29      108.81      123.35     58.93 o 
   2   4  29      160.69      189.11     48.61 o 
   3   4  29      160.78      168.10     44.08 o 
   4   4  29        1.03       40.23     40.23 o 
   5   4  29      224.74      350.19     53.76 o 
   6   4  29       97.35       84.44     48.94 o 
   7   4  29        0.20       46.02     46.02 o 
   8   4  29       22.54       38.43     49.29 o 
   1   5  29      719.01      648.04    141.12 o 
   2   5  29       81.74       86.31     48.43 o 
   3   5  29       68.11       71.64     44.60 o 
   4   5  29      196.08      265.01     47.24 o 
   5   5  29       94.85       95.22     48.32 o 
   6   5  29        8.67       22.65     47.16 o 
   7   5  29       86.91       74.79     49.56 o 
   0   6  29      220.95       37.99    110.17 o 
   1   6  29       34.54       12.95     56.30 o 
   2   6  29        7.47       29.70     49.35 o 
   3   6  29       18.67       12.71     48.49 o 
   4   6  29       13.85       43.27     43.27 o 
   5   6  29      266.61      221.43     55.59 o 
   6   6  29        0.18        0.00     35.97 o 
   1   7  29        0.02       23.54     53.59 o 
   2   7  29       46.70      105.18     48.51 o 
   3   7  29       16.05       32.36     45.02 o 
   4   7  29       49.69       13.80     50.60 o 
   5   7  29        0.10       61.66     46.81 o 
   0   8  29        3.15       17.20     67.12 o 
   1   8  29       39.82      112.32     50.92 o 
   2   8  29       46.41      123.72     47.29 o 
   3   8  29       12.24       14.83     53.31 o 
   4   8  29        0.11       24.82     47.37 o 
   0   0  30        2.03       57.80     96.56 o 
   1   0  30      393.10      426.45     62.81 o 
   2   0  30      392.29      406.31     60.18 o 
   3   0  30       23.44       12.69     43.84 o 
   4   0  30        0.00       42.93     42.93 o 
   5   0  30      103.96       97.96     49.27 o 
   6   0  30       10.98       34.39     51.01 o 
   7   0  30      225.79      191.57     70.59 o 
   8   0  30       48.66       80.66     59.69 o 
   9   0  30       35.61       43.94     59.09 o 
   1   1  30        0.48       92.00     52.97 o 
   2   1  30        5.02       19.31     39.19 o 
   3   1  30      147.31      190.26     46.18 o 
   4   1  30        0.76       38.62     43.66 o 
   5   1  30        8.95        8.96     50.41 o 
   6   1  30       35.99       81.63     52.21 o 
   7   1  30      352.82      339.60     74.56 o 
   8   1  30      318.29      215.83     84.35 o 
   9   1  30        3.93       85.76     52.25 o 
   0   2  30      248.16       60.97     87.76 o 
   1   2  30       13.14       63.88     71.33 o 
   2   2  30      253.33      256.48     50.87 o 
   3   2  30        1.64        7.91     43.18 o 
   4   2  30        8.68       37.11     46.13 o 
   5   2  30       31.95       26.55     46.72 o 
   6   2  30       14.05       14.23     55.35 o 
   7   2  30       23.03       43.92     52.71 o 
   8   2  30       36.31       15.45     50.80 o 
   1   3  30       26.43      112.25     55.11 o 
   2   3  30       83.11      127.21     39.42 o 
   3   3  30        7.31        7.99     33.45 o 
   4   3  30       50.61      113.83     34.09 o 
   5   3  30      106.43       77.27     45.66 o 
   6   3  30      118.59      122.45     49.28 o 
   7   3  30       44.62       14.14     56.57 o 
   8   3  30      159.89       74.23     55.91 o 
   0   4  30      166.72      128.37    128.37 o 
   1   4  30      102.68       57.61     63.59 o 
   2   4  30      102.50      125.81     53.03 o 
   3   4  30        4.96       46.97     38.35 o 
   4   4  30        3.52        0.00     38.83 o 
   5   4  30       25.72       47.32     39.20 o 
   6   4  30       29.76       52.49     52.49 o 
   7   4  30        1.10       28.18     47.58 o 
   8   4  30        0.82       28.83     40.80 o 
   1   5  30      890.88      550.73    106.00 o 
   2   5  30       45.09       31.76     54.04 o 
   3   5  30      135.38      146.13     43.55 o 
   4   5  30        1.78       12.56     46.52 o 
   5   5  30       34.05      109.35     41.53 o 
   6   5  30       45.79       27.25     43.14 o 
   7   5  30        1.32       33.09     40.16 o 
   0   6  30      697.48      479.53    117.18 o 
   1   6  30      237.35      297.99     60.10 o 
   2   6  30       45.63       38.25     47.22 o 
   3   6  30       50.87       43.06     41.68 o 
   4   6  30       12.29       21.93     43.40 o 
   5   6  30      165.23       99.91     50.40 o 
   6   6  30       13.47       46.59     49.23 o 
   1   7  30       67.22       38.00     56.75 o 
   2   7  30       68.40        0.00     50.47 o 
   3   7  30        0.07       36.76     38.14 o 
   4   7  30        0.25       23.39     45.44 o 
   5   7  30       11.08        4.84     51.84 o 
   0   8  30       64.03      143.47     58.27 o 
   1   8  30       13.41       15.68     48.04 o 
   2   8  30       76.83       99.63     54.72 o 
   3   8  30        1.13       44.37     47.54 o 
   1   1  31        2.54        2.41      0.69 o 
   2   1  31       69.59       36.22     43.36 o 
   3   1  31       17.02       20.97     45.81 o 
   4   1  31       77.86       74.91     52.72 o 
   5   1  31       43.30       64.86     46.02 o 
   6   1  31      174.23      117.45     57.62 o 
   7   1  31        0.15       25.72     56.26 o 
   8   1  31      176.34      185.68     58.12 o 
   0   2  31      149.23      135.67    135.67 o 
   1   2  31       94.10      110.07     54.75 o 
   2   2  31        3.73       73.99     46.89 o 
   3   2  31       38.81       36.59     42.35 o 
   4   2  31       35.45       12.61     44.67 o 
   5   2  31       24.24        8.93     39.93 o 
   6   2  31        6.55       47.38     41.13 o 
   7   2  31      163.64      243.54     59.61 o 
   8   2  31      435.07      488.06     74.48 o 
   1   3  31       97.87       81.40     62.07 o 
   2   3  31       52.20       61.45     48.57 o 
   3   3  31       51.88       39.61     44.06 o 
   4   3  31       23.66        8.45     42.69 o 
   5   3  31       12.98       13.39     43.64 o 
   6   3  31      123.18       96.78     52.57 o 
   7   3  31       56.37      101.32     49.46 o 
   8   3  31       59.76       59.49     54.42 o 
   0   4  31      731.80      739.27    110.63 o 
   1   4  31       43.56       15.80     71.61 o 
   2   4  31      134.18      206.93     55.44 o 
   3   4  31       47.65        0.00     39.38 o 
   4   4  31        3.89       42.15     42.15 o 
   5   4  31       16.93        4.24     48.56 o 
   6   4  31       61.03       86.60     40.51 o 
   7   4  31       85.77       75.80     52.66 o 
   1   5  31      181.10      102.40    102.40 o 
   2   5  31       62.63      175.23     47.79 o 
   3   5  31        0.41        8.32     42.50 o 
   4   5  31        0.10       21.54     37.57 o 
   5   5  31        7.25       13.16     38.10 o 
   6   5  31       40.95       91.79     40.99 o 
   7   5  31        8.29       42.33     47.07 o 
   0   6  31       30.60      109.57    109.57 o 
   1   6  31      119.50       67.12     71.99 o 
   2   6  31       38.91       95.33     43.24 o 
   3   6  31       41.44       39.15     47.33 o 
   4   6  31       41.25       39.89     41.69 o 
   5   6  31       15.19       18.06     49.78 o 
   6   6  31        3.69       14.17     43.80 o 
   1   7  31      113.21        4.86     58.79 o 
   2   7  31        5.25       23.14     50.91 o 
   3   7  31        1.35       46.35     47.70 o 
   4   7  31        0.08        9.23     42.20 o 
   0   8  31        3.68       11.43     68.06 o 
   1   8  31       49.15       88.03     50.50 o 
   2   8  31       63.79       20.13     56.72 o 
   0   0  32       15.73       89.15     89.15 o 
   1   0  32      147.45      169.65     54.63 o 
   2   0  32     1512.70     1450.34    100.67 o 
   3   0  32      192.10      132.44     50.58 o 
   4   0  32       98.54      101.95     60.94 o 
   5   0  32       45.81       48.75     47.04 o 
   6   0  32       28.38       97.14     48.57 o 
   7   0  32       96.61      127.44     63.98 o 
   8   0  32      489.91      272.79    105.59 o 
   1   1  32      167.54      276.98     54.51 o 
   2   1  32        0.09       57.80     40.90 o 
   3   1  32       99.80        8.75     47.63 o 
   4   1  32       80.24       63.17     46.15 o 
   5   1  32       18.38       23.56     51.50 o 
   6   1  32       15.40       40.03     47.61 o 
   7   1  32      144.76      103.86     63.78 o 
   8   1  32       30.35       31.75     55.44 o 
   0   2  32      528.03      334.29    106.89 o 
   1   2  32      358.41      286.66     63.17 o 
   2   2  32      310.31      406.27     58.04 o 
   3   2  32       68.12      107.84     40.96 o 
   4   2  32       43.81       34.86     37.46 o 
   5   2  32       17.61        0.00     48.82 o 
   6   2  32      127.11       58.05     55.49 o 
   7   2  32      248.38      196.06     66.69 o 
   8   2  32        1.96        0.00     50.40 o 
   1   3  32      203.89      172.47     59.86 o 
   2   3  32      225.20      313.13     50.71 o 
   3   3  32       81.79       36.79     46.12 o 
   4   3  32       18.33       25.54     43.21 o 
   5   3  32       10.71       75.92     37.71 o 
   6   3  32        4.98       46.95     45.51 o 
   7   3  32        1.53        0.00     44.37 o 
   0   4  32       14.27      144.67    144.67 o 
   1   4  32      315.75      383.89     81.10 o 
   2   4  32      281.45      240.72     60.65 o 
   3   4  32       17.25       40.81     39.42 o 
   4   4  32        2.53       29.45     45.35 o 
   5   4  32       17.46        8.83     42.29 o 
   6   4  32       40.12       53.57     53.57 o 
   7   4  32        0.21        4.90     50.75 o 
   1   5  32       33.57       63.75     67.15 o 
   2   5  32       26.31       70.81     49.53 o 
   3   5  32       51.49       37.80     39.17 o 
   4   5  32       16.77       13.08     44.19 o 
   5   5  32        0.02       35.65     47.22 o 
   6   5  32      197.25       87.83     56.80 o 
   0   6  32       24.95      133.27    133.27 o 
   1   6  32       46.08      113.30     71.53 o 
   2   6  32        4.42       47.60     47.60 o 
   3   6  32        0.87       21.91     33.97 o 
   4   6  32        0.63        8.78     42.18 o 
   5   6  32        8.49       22.84     47.39 o 
   1   7  32        0.50       66.41     66.41 o 
   2   7  32       71.73       23.61     54.93 o 
   3   7  32       17.29       37.42     44.46 o 
   4   7  32        0.01       18.88     43.77 o 
   0   8  32       25.33      183.45     59.89 o 
   1   1  33       75.98       21.64     63.79 o 
   2   1  33       80.07      115.35     44.95 o 
   3   1  33       28.71       92.70     41.20 o 
   4   1  33        9.66        4.89     45.62 o 
   5   1  33        0.00       14.60     46.50 o 
   6   1  33       97.46       45.30     63.95 o 
   7   1  33       39.53       21.22     57.96 o 
   8   1  33       95.39       59.17     65.58 o 
   0   2  33       17.51      130.06    130.06 o 
   1   2  33       14.38       76.15     76.15 o 
   2   2  33      312.74      314.88     58.66 o 
   3   2  33       37.75       93.99     46.23 o 
   4   2  33        3.01       44.75     40.12 o 
   5   2  33        1.98       46.14     46.14 o 
   6   2  33       15.13       58.68     39.96 o 
   7   2  33       38.39       86.13     42.83 o 
   1   3  33        0.03       66.15     66.15 o 
   2   3  33      101.11      232.44     63.49 o 
   3   3  33        0.18        8.26     39.81 o 
   4   3  33       11.54       48.05     39.32 o 
   5   3  33       99.54       63.79     44.94 o 
   6   3  33       23.96      128.18     48.60 o 
   7   3  33        0.92       34.29     50.96 o 
   0   4  33      275.94      130.62    130.62 o 
   1   4  33      667.44      773.74    110.04 o 
   2   4  33       28.33      143.46     55.79 o 
   3   4  33       11.86       48.68     48.68 o 
   4   4  33       21.04       21.68     47.04 o 
   5   4  33        0.78       26.99     36.59 o 
   6   4  33        6.46       18.44     43.62 o 
   1   5  33      186.13      174.74     54.09 o 
   2   5  33      147.37      152.22     47.53 o 
   3   5  33        2.50       51.14     40.37 o 
   4   5  33        0.38       47.44     47.44 o 
   5   5  33        7.03        4.37     50.28 o 
   6   5  33        6.56       37.19     51.72 o 
   0   6  33     1072.41      953.41    144.51 o 
   1   6  33      188.83      313.75     64.46 o 
   2   6  33       10.91        4.50     47.72 o 
   3   6  33        2.24       57.91     39.49 o 
   4   6  33        4.07       27.11     42.61 o 
   5   6  33       18.34       23.16     38.74 o 
   1   7  33      192.33      157.37     63.89 o 
   2   7  33        1.54       47.13     42.69 o 
   3   7  33        0.00       46.47     46.47 o 
   0   0  34      308.54      307.87    106.49 o 
   1   0  34        3.61       32.11     48.73 o 
   2   0  34       70.43       76.90     50.70 o 
   3   0  34        0.15        4.45     49.55 o 
   4   0  34       13.11       92.28     43.36 o 
   5   0  34      108.19      131.73     55.67 o 
   6   0  34      275.84      383.64     67.00 o 
   7   0  34        7.99       48.45     59.91 o 
   1   1  34       27.24       60.86     60.86 o 
   2   1  34        1.95       83.23     44.56 o 
   3   1  34       10.79       18.24     42.38 o 
   4   1  34        0.06       13.94     50.94 o 
   5   1  34        0.68        0.00     49.56 o 
   6   1  34       13.69        5.23     56.57 o 
   7   1  34        7.80       58.81     58.81 o 
   0   2  34       61.78       55.81     74.42 o 
   1   2  34        6.19       30.05     45.86 o 
   2   2  34       55.26      221.30     61.70 o 
   3   2  34        1.82       52.35     34.05 o 
   4   2  34       37.82        9.14     47.76 o 
   5   2  34        0.15        9.59     45.98 o 
   6   2  34        4.76       19.89     49.24 o 
   7   2  34        1.90        0.00     53.07 o 
   1   3  34       40.68      170.96     65.87 o 
   2   3  34      139.51       46.00     58.58 o 
   3   3  34       37.85       12.97     48.52 o 
   4   3  34        1.45       17.73     42.64 o 
   5   3  34       10.71       46.16     43.30 o 
   6   3  34      101.39      134.41     47.77 o 
   7   3  34        1.97       39.49     47.66 o 
   0   4  34      531.52      325.25    120.46 o 
   1   4  34      659.56      397.45    118.56 o 
   2   4  34       32.13       54.74     50.57 o 
   3   4  34       16.90       81.01     39.37 o 
   4   4  34       23.50       17.73     34.99 o 
   5   4  34       19.55       72.42     42.74 o 
   6   4  34       11.75       18.96     41.91 o 
   1   5  34        9.00       60.16     60.16 o 
   2   5  34        5.85       17.13     52.29 o 
   3   5  34        7.78       43.27     36.21 o 
   4   5  34       14.28       75.36     47.04 o 
   5   5  34        9.85       99.85     38.14 o 
   0   6  34      384.97      164.40    164.40 o 
   1   6  34       69.07       51.38     71.01 o 
   2   6  34       20.81       18.14     47.34 o 
   3   6  34       21.84       35.71     47.32 o 
   4   6  34       23.78        4.63     39.58 o 
   1   7  34      212.33      332.11     64.58 o 
   2   7  34        1.18       90.08     42.21 o 
   1   1  35       20.55       59.01     59.01 o 
   2   1  35        0.02       22.35     45.75 o 
   3   1  35      124.55       37.11     54.60 o 
   4   1  35        8.24       19.03     49.71 o 
   5   1  35       27.91       45.08     52.41 o 
   6   1  35        7.53       36.47     56.51 o 
   7   1  35        0.22       26.77     57.99 o 
   0   2  35       27.90       81.05     81.05 o 
   1   2  35       23.46       26.78     51.45 o 
   2   2  35      284.46      464.20     67.76 o 
   3   2  35      190.45      125.65     57.79 o 
   4   2  35        0.32       28.06     41.08 o 
   5   2  35       11.43        9.45     44.75 o 
   6   2  35        4.56       84.92     51.74 o 
   7   2  35       16.79       76.91     46.24 o 
   1   3  35      440.35      449.35     72.64 o 
   2   3  35        0.19        0.44     48.89 o 
   3   3  35        9.67       13.29     44.61 o 
   4   3  35        8.22       35.90     40.14 o 
   5   3  35        0.37       18.73     40.72 o 
   6   3  35       42.76       77.61     46.84 o 
   0   4  35      124.81      139.29    139.29 o 
   1   4  35       15.77      110.22    110.22 o 
   2   4  35      101.03       98.64     46.79 o 
   3   4  35       37.65       60.49     41.53 o 
   4   4  35        5.38       35.78     45.17 o 
   5   4  35       54.23       64.04     42.40 o 
   6   4  35       18.48        9.50     50.96 o 
   1   5  35       28.75       31.87     61.86 o 
   2   5  35        1.43       42.66     42.66 o 
   3   5  35        8.19        8.68     39.52 o 
   4   5  35      132.30       67.12     53.02 o 
   5   5  35        0.15       27.26     35.23 o 
   0   6  35       89.54      114.91    114.91 o 
   1   6  35      109.36       47.42     67.21 o 
   2   6  35       33.73       99.92     48.22 o 
   3   6  35       21.90       45.09     40.88 o 
   0   0  36      563.17      851.34    107.28 o 
   1   0  36      756.86      758.35     90.56 o 
   2   0  36       61.44      143.01     45.31 o 
   3   0  36        4.07        9.77     66.18 o 
   4   0  36       21.50       19.95     43.13 o 
   5   0  36        7.30       46.79     49.98 o 
   6   0  36       55.55       16.06     56.47 o 
   1   1  36       69.46       19.23     50.55 o 
   2   1  36       32.59       78.95     49.48 o 
   3   1  36        9.70       14.12     47.06 o 
   4   1  36        0.10       46.32     46.32 o 
   5   1  36        2.21       20.07     49.40 o 
   6   1  36       49.02        5.03     51.30 o 
   0   2  36        4.98       61.24     61.94 o 
   1   2  36       42.75        9.41     54.35 o 
   2   2  36      313.55      363.83     71.56 o 
   3   2  36       16.26       55.02     56.02 o 
   4   2  36       22.97       37.99     45.39 o 
   5   2  36       21.90       43.95     48.83 o 
   6   2  36        4.57       30.11     57.83 o 
   1   3  36        0.08       94.50     94.50 o 
   2   3  36        1.82       35.08     47.88 o 
   3   3  36       99.51      115.66     47.76 o 
   4   3  36        7.88       22.77     49.28 o 
   5   3  36        2.66       42.74     46.87 o 
   6   3  36        4.67        9.89     45.86 o 
   0   4  36      220.82       12.74    113.33 o 
   1   4  36       91.82        9.07     58.25 o 
   2   4  36        3.86       30.80     52.54 o 
   3   4  36       14.53        0.00     40.46 o 
   4   4  36        0.59       51.42     51.42 o 
   5   4  36       28.19       69.26     43.28 o 
   1   5  36      158.05      130.23     52.84 o 
   2   5  36        0.29        0.04     40.25 o 
   3   5  36        1.19        4.27     43.07 o 
   4   5  36       81.30       99.25     46.49 o 
   0   6  36      102.14      108.73    108.73 o 
   1   6  36       28.22       19.48     62.06 o 
   2   6  36       22.53       32.38     43.45 o 
   1   1  37        2.06       24.61     58.51 o 
   2   1  37       76.79      161.21     56.69 o 
   3   1  37        5.60       33.99     46.87 o 
   4   1  37        7.42       45.00     42.95 o 
   5   1  37       27.20       49.42     49.42 o 
   6   1  37       58.07       84.01     52.56 o 
   0   2  37        0.24       83.09     83.09 o 
   1   2  37       40.82       61.33     61.33 o 
   2   2  37      106.35      211.56     67.22 o 
   3   2  37      136.62      135.36     50.82 o 
   4   2  37        0.34       38.31     49.47 o 
   5   2  37       41.59       78.99     50.74 o 
   6   2  37        1.25       54.65     54.65 o 
   1   3  37        2.29      153.60     58.77 o 
   2   3  37       40.82        4.69     53.86 o 
   3   3  37       10.34       27.21     50.72 o 
   4   3  37       19.75       74.45     37.00 o 
   5   3  37        0.60       28.82     42.33 o 
   0   4  37       84.50      122.01    122.01 o 
   1   4  37        3.51       46.36     56.28 o 
   2   4  37        0.51       17.87     46.90 o 
   3   4  37       12.26       40.23     44.61 o 
   4   4  37       32.13       45.71     43.97 o 
   1   5  37        0.63       60.37     60.37 o 
   2   5  37        2.14       31.40     46.46 o 
   3   5  37       10.64       22.58     42.24 o 
   0   6  37      281.52      321.97     97.47 o 
   1   6  37        3.58       52.99     52.99 o 
   0   0  38      149.26       70.39     94.08 o 
   1   0  38      200.59      254.02     63.07 o 
   2   0  38       73.01       14.88     55.28 o 
   3   0  38      111.11      141.78     47.79 o 
   4   0  38        4.17       62.27     44.10 o 
   5   0  38       79.76       90.07     46.31 o 
   1   1  38        0.00       59.30     59.30 o 
   2   1  38        8.79       14.36     61.02 o 
   3   1  38       11.58       24.31     43.05 o 
   4   1  38        0.15       15.05     53.14 o 
   5   1  38        8.58        0.00     45.85 o 
   0   2  38      142.57       98.71     78.40 o 
   1   2  38       18.29       43.88     67.12 o 
   2   2  38        0.42       32.67     56.07 o 
   3   2  38        3.29       37.96     56.22 o 
   4   2  38        2.62       14.75     43.76 o 
   5   2  38        9.72       20.13     41.67 o 
   1   3  38      170.31      220.09     59.32 o 
   2   3  38       15.00       41.12     48.05 o 
   3   3  38       95.58       36.74     49.45 o 
   4   3  38        1.35       52.41     52.41 o 
   5   3  38        3.11        9.68     46.67 o 
   0   4  38      128.88       13.39     99.76 o 
   1   4  38       14.00       51.96     51.96 o 
   2   4  38        0.04        0.00     48.39 o 
   3   4  38        0.11        4.30     48.10 o 
   4   4  38        0.02       23.22     44.75 o 
   1   5  38        5.58        4.97     44.21 o 
   2   5  38        6.14       27.46     44.78 o 
   1   1  39       12.27       98.99     55.72 o 
   2   1  39        5.16       64.12     49.98 o 
   3   1  39       25.09       44.72     44.72 o 
   4   1  39       14.71       25.51     51.01 o 
   5   1  39       13.48       77.87     46.62 o 
   0   2  39       22.28      117.61    117.61 o 
   1   2  39       42.98       25.10     57.38 o 
   2   2  39        5.18       50.91     50.91 o 
   3   2  39        9.46        4.72     45.28 o 
   4   2  39        0.13       44.23     45.63 o 
   1   3  39       67.72       73.32     73.32 o 
   2   3  39        6.86       97.81     50.49 o 
   3   3  39       22.66       18.70     46.74 o 
   4   3  39        4.69       47.34     48.66 o 
   0   4  39       90.05      108.80    108.80 o 
   1   4  39        6.48       77.72     48.58 o 
   2   4  39        7.02        4.76     42.39 o 
   3   4  39        5.70       68.60     37.88 o 
   0   0  40       56.06      227.41     81.61 o 
   1   0  40        1.54      105.28     49.40 o 
   2   0  40        6.84       41.60     54.43 o 
   3   0  40        1.52       36.26     43.82 o 
   4   0  40       10.90       15.83     47.50 o 
   1   1  40      155.54      172.16     65.10 o 
   2   1  40       58.12       25.30     60.03 o 
   3   1  40       10.54       35.51     44.27 o 
   4   1  40        0.33       77.07     40.69 o 
   0   2  40      289.84      261.66    109.85 o 
   1   2  40       23.69       36.05     62.96 o 
   2   2  40       13.59      116.62     66.57 o 
   3   2  40       13.95       38.82     51.29 o 
   4   2  40        7.73       29.55     52.75 o 
   1   3  40       93.62        0.00     73.49 o 
   2   3  40        0.51        0.00     51.86 o 
   3   3  40       77.20       42.74     51.02 o 
   0   4  40       28.99       88.35     88.35 o 
   1   4  40        2.79       39.71     47.48 o 
   1   1  41        4.07       86.68     86.68 o 
   2   1  41       34.65       10.21     60.80 o 
   3   1  41        0.26       71.26     45.61 o 
   0   2  41       64.28      126.83    126.83 o 
   1   2  41        1.59       52.76     71.85 o 
   2   2  41      255.84      236.83     63.96 o 
   3   2  41        6.13       39.29     50.58 o 
   1   3  41      117.64       73.06     73.06 o 
   2   3  41       81.31       91.22     60.08 o 
   0   0  42       26.48      110.10     85.18 o 
   1   0  42       17.59       25.06     71.68 o 
   2   0  42       13.01       15.73     51.13 o 
   1   1  42        2.23        0.00     64.31 o 
   2   1  42        2.38       15.69     54.22 o 
   0   2  42        2.89      139.27    139.27 o 
   1   2  42      216.48      280.73     74.52 o 
                                                 
